# Supplementary material for: [μ-N,N,N′,N′-Tetra­kis(2-pyridylmeth­yl)­hexane-1,6-diamine]bis­[dichlorido­manganese(II)]
Source: Acta Crystallogr Sect E Struct Rep Online. 2009 Feb 4;65(Pt 3):m249. doi: 10.1107/S1600536809003663 (PMC2968529; doi:10.1107/S1600536809003663)
Supplement: Supplementary file 1 [file e-65-0m249-sup1.cif]

##############################################################################
###                                                                        ###
###        Electronic paper (Acta Crystallographica Section E)             ###
###                                                                        ###
##############################################################################
#                                                                            #
# This CIF contains the data in a paper accepted for publication in Acta     #
# Crystallographica Section E. It conforms to the requirements of Notes      #
# for Authors for Section E, and has been peer reviewed under the auspices   #
# of the IUCr Commission on Journals.                                        #
#                                                                            #
# Full details of the Crystallographic Information File format               #
# are given in the paper "The Crystallographic Information File (CIF):       #
# a New Standard Archive File for Crystallography" by S. R. Hall, F. H.      #
# Allen and I. D. Brown [Acta Cryst. (1991), A47, 655-685].                  #
#                                                                            #
# The current version of the core CIF dictionary is obtainable from          #
# ftp://ftp.iucr.org/pub/cif_core.dic. The current version number is 2.4.    #
#                                                                            #
# Software is freely available for graphical display of the structure(s) in  #
# this CIF.  For information consult the CIF home page http://www.iucr.org/  #
# cif/home.html                                                              #
#                                                                            #
# This file may be used for bona fide research purposes within the           #
# scientific community so long as proper attribution is given to the journal # 
# article from which it was obtained.                                        #
#                                                                            #
##############################################################################
                                             
data_global
_audit_creation_method     SHELXL-97
_journal_date_recd_electronic     2009-01-10
_journal_date_accepted     2009-01-29
_journal_name_full     'Acta Crystallographica, Section E'
_journal_year     2009
_journal_volume     65
_journal_issue      3
_journal_page_first     m249
_journal_page_last     m249
_journal_paper_category     QM
_journal_coeditor_code     CS2107
_publ_contact_author_name     'Dr. Kwang Ha'
_publ_contact_author_address
; School of Applied Chemical Engineering,
  the Research Institute of Catalysis,
  Chonnam National University,
  Gwangju 500-757,
  Republic of Korea
;
_publ_contact_author_email     hakwang@chonnam.ac.kr
_publ_contact_author_fax     '82 62 530 1909'
_publ_contact_author_phone     '82 62 530 1901'
_publ_section_title
;\
[\m-<i>N</i>,<i>N</i>,<i>N</i>',<i>N</i>'-Tetrakis(2-pyridylmethyl)hexane-1,6-\
diamine]bis[dichloridomanganese(II)]
;
loop_
    _publ_author_name
    _publ_author_footnote
    _publ_author_address
    'Hwang, In-Chul' .
; Department of Chemistry,
  Pohang University of Science and Technology,
  Pohang 790-784,
  Republic of Korea
;
    'Kim, Nam-Ho' .
; School of Applied Chemical Engineering,
  the Research Institute of Catalysis,
  Chonnam National University,
  Gwangju 500-757,
  Republic of Korea
;
    'Ha, Kwang' .
; School of Applied Chemical Engineering,
  the Research Institute of Catalysis,
  Chonnam National University,
  Gwangju 500-757,
  Republic of Korea
;
data_I
_chemical_name_systematic
;
[\m-<i>N</i>,<i>N</i>,<i>N</i>',<i>N</i>'-Tetrakis(2-pyridylmethyl)hexane-1,6-
diamine]bis[dichloridomanganese(II)]
;
_chemical_name_common     ?
_chemical_formula_moiety     'C30 H36 Cl4 Mn2 N6'
_chemical_formula_sum     'C30 H36 Cl4 Mn2 N6'
_chemical_formula_structural     ?
_chemical_formula_analytical     ?
_chemical_formula_iupac     '[Mn2 Cl4 (C30 H36 N6)]'
_chemical_formula_weight     732.33
_chemical_melting_point     ?
_symmetry_cell_setting     triclinic
_symmetry_space_group_name_H-M     'P -1'
_symmetry_space_group_name_Hall     '-P 1'
loop_
    _symmetry_equiv_pos_as_xyz
    'x, y, z'
    '-x, -y, -z'
_cell_length_a     7.7149(13)
_cell_length_b     8.4660(14)
_cell_length_c     14.263(2)
_cell_angle_alpha     83.309(3)
_cell_angle_beta     88.329(3)
_cell_angle_gamma     66.666(3)
_cell_volume     849.4(2)
_cell_formula_units_Z     1
_cell_measurement_reflns_used     886
_cell_measurement_theta_min     2.64
_cell_measurement_theta_max     26.33
_cell_measurement_temperature     293(2)
_exptl_crystal_description     'plate'
_exptl_crystal_colour     'colourless'
_exptl_crystal_size_max     0.35
_exptl_crystal_size_mid     0.18
_exptl_crystal_size_min     0.06
_exptl_crystal_density_diffrn     1.432
_exptl_crystal_density_meas     ?
_exptl_crystal_density_method     'not measured'
_exptl_crystal_F_000     376
_exptl_absorpt_coefficient_mu     1.087
_exptl_absorpt_correction_type     multi-scan
_exptl_absorpt_process_details     '(SADABS; Bruker, 2000)'
_exptl_absorpt_correction_T_min     0.707
_exptl_absorpt_correction_T_max     0.937
_exptl_special_details
;
;
_diffrn_ambient_temperature     293(2)
_diffrn_radiation_type     'Mo K\a'
_diffrn_radiation_wavelength     0.71073
_diffrn_radiation_source     'fine-focus sealed tube'
_diffrn_radiation_monochromator     graphite
_diffrn_measurement_device_type     'Bruker SMART 1000 CCD'
_diffrn_measurement_method     '\f and \w'
_diffrn_detector_area_resol_mean     ?
_diffrn_reflns_number     4845
_diffrn_reflns_av_R_equivalents     0.0127
_diffrn_reflns_av_sigmaI/netI     0.0310
_diffrn_reflns_theta_min     1.44
_diffrn_reflns_theta_max     26.43
_diffrn_reflns_theta_full     25.00
_diffrn_measured_fraction_theta_max     0.963
_diffrn_measured_fraction_theta_full     0.980
_diffrn_reflns_limit_h_min     -8
_diffrn_reflns_limit_h_max     9
_diffrn_reflns_limit_k_min     -10
_diffrn_reflns_limit_k_max     10
_diffrn_reflns_limit_l_min     -17
_diffrn_reflns_limit_l_max     15
_diffrn_standards_number     0
_diffrn_standards_interval_count     0
_diffrn_standards_interval_time     0
_diffrn_standards_decay_%     0
_refine_special_details
;
;
_reflns_number_total     3368
_reflns_number_gt     2705
_reflns_threshold_expression     I>2\s(I)
_refine_ls_structure_factor_coef     Fsqd
_refine_ls_matrix_type     full
_refine_ls_R_factor_all     0.0572
_refine_ls_R_factor_gt     0.0427
_refine_ls_wR_factor_gt     0.1007
_refine_ls_wR_factor_ref     0.1178
_refine_ls_goodness_of_fit_ref     1.072
_refine_ls_restrained_S_all     1.072
_refine_ls_number_reflns     3368
_refine_ls_number_parameters     190
_refine_ls_number_restraints     0
_refine_ls_hydrogen_treatment     constr
_refine_ls_weighting_scheme     calc
_refine_ls_weighting_details
         'calc w=1/[\s^2^(Fo^2^)+(0.0564P)^2^+0.3638P] where P=(Fo^2^+2Fc^2^)/3'
_atom_sites_solution_hydrogens     geom
_atom_sites_solution_primary     direct
_atom_sites_solution_secondary     difmap
_refine_ls_shift/su_max     0.001
_refine_ls_shift/su_mean     0.000
_refine_diff_density_max     0.415
_refine_diff_density_min     -0.294
_refine_ls_extinction_method     none
_refine_ls_extinction_coef     ?
loop_
    _atom_type_symbol
    _atom_type_description
    _atom_type_scat_dispersion_real
    _atom_type_scat_dispersion_imag
    _atom_type_scat_source
    'C' 'C' 0.0033 0.0016
                         'International Tables Vol C Tables 4.2.6.8 and 6.1.1.4'
    'H' 'H' 0.0000 0.0000
                         'International Tables Vol C Tables 4.2.6.8 and 6.1.1.4'
    'Cl' 'Cl' 0.1484 0.1585
                         'International Tables Vol C Tables 4.2.6.8 and 6.1.1.4'
    'Mn' 'Mn' 0.3368 0.7283
                         'International Tables Vol C Tables 4.2.6.8 and 6.1.1.4'
    'N' 'N' 0.0061 0.0033
                         'International Tables Vol C Tables 4.2.6.8 and 6.1.1.4'
_computing_data_collection     'SMART (Bruker, 2000)'
_computing_cell_refinement     'SAINT (Bruker, 2000)'
_computing_data_reduction     'SAINT (Bruker, 2000)'
_computing_structure_solution     'SHELXS97 (Sheldrick, 2008)'
_computing_structure_refinement     'SHELXL97 (Sheldrick, 2008)'
_computing_molecular_graphics     'PLATON (Spek, 2003)'
_computing_publication_material     'SHELXL97 (Sheldrick, 2008)'
loop_
    _atom_site_type_symbol
    _atom_site_label
    _atom_site_fract_x
    _atom_site_fract_y
    _atom_site_fract_z
    _atom_site_U_iso_or_equiv
    _atom_site_adp_type
    _atom_site_calc_flag
    _atom_site_refinement_flags
    _atom_site_occupancy
    _atom_site_disorder_assembly
    _atom_site_disorder_group
    Mn Mn1 1.04002(6) 0.18359(5) 0.26548(3) 0.04078(16) Uani d . 1 . .
    Cl Cl1 1.23775(14) -0.01680(11) 0.38692(7) 0.0661(3) Uani d . 1 . .
    Cl Cl2 1.19512(14) 0.26409(14) 0.13691(7) 0.0677(3) Uani d . 1 . .
    N N1 0.9580(4) 0.4267(3) 0.33551(19) 0.0477(6) Uani d . 1 . .
    N N2 0.9371(3) 0.0059(3) 0.20318(19) 0.0456(6) Uani d . 1 . .
    N N3 0.7153(3) 0.2854(3) 0.29208(17) 0.0410(6) Uani d . 1 . .
    C C1 1.0607(6) 0.5221(5) 0.3353(3) 0.0633(10) Uani d . 1 . .
    H H1 1.1711 0.4909 0.3008 0.076 Uiso calc R 1 . .
    C C2 1.0105(8) 0.6646(5) 0.3840(3) 0.0790(14) Uani d . 1 . .
    H H2 1.0868 0.7264 0.3839 0.095 Uiso calc R 1 . .
    C C3 0.8461(8) 0.7127(5) 0.4324(3) 0.0820(15) Uani d . 1 . .
    H H3 0.8101 0.8069 0.4670 0.098 Uiso calc R 1 . .
    C C4 0.7338(7) 0.6216(5) 0.4298(2) 0.0715(12) Uani d . 1 . .
    H H4 0.6178 0.6571 0.4595 0.086 Uiso calc R 1 . .
    C C5 0.7963(5) 0.4759(4) 0.3822(2) 0.0504(8) Uani d . 1 . .
    C C6 0.6920(5) 0.3593(4) 0.3819(2) 0.0532(8) Uani d . 1 . .
    H H6A 0.7393 0.2665 0.4332 0.064 Uiso calc R 1 . .
    H H6B 0.5589 0.4247 0.3919 0.064 Uiso calc R 1 . .
    C C7 1.0319(5) -0.0980(5) 0.1386(3) 0.0601(9) Uani d . 1 . .
    H H7 1.1506 -0.1024 0.1210 0.072 Uiso calc R 1 . .
    C C8 0.9591(6) -0.1979(5) 0.0977(3) 0.0752(11) Uani d . 1 . .
    H H8 1.0272 -0.2683 0.0527 0.090 Uiso calc R 1 . .
    C C9 0.7868(6) -0.1926(5) 0.1237(3) 0.0767(12) Uani d . 1 . .
    H H9 0.7360 -0.2601 0.0967 0.092 Uiso calc R 1 . .
    C C10 0.6872(5) -0.0877(5) 0.1898(3) 0.0634(10) Uani d . 1 . .
    H H10 0.5691 -0.0834 0.2086 0.076 Uiso calc R 1 . .
    C C11 0.7668(4) 0.0118(4) 0.2281(2) 0.0464(7) Uani d . 1 . .
    C C12 0.6656(5) 0.1324(4) 0.2993(2) 0.0527(8) Uani d . 1 . .
    H H12A 0.5305 0.1708 0.2896 0.063 Uiso calc R 1 . .
    H H12B 0.6977 0.0708 0.3622 0.063 Uiso calc R 1 . .
    C C13 0.5988(4) 0.4236(4) 0.2181(2) 0.0469(7) Uani d . 1 . .
    H H13A 0.6265 0.5251 0.2209 0.056 Uiso calc R 1 . .
    H H13B 0.4667 0.4551 0.2332 0.056 Uiso calc R 1 . .
    C C14 0.6265(4) 0.3777(4) 0.1184(2) 0.0465(7) Uani d . 1 . .
    H H14A 0.6050 0.2731 0.1151 0.056 Uiso calc R 1 . .
    H H14B 0.7557 0.3547 0.1005 0.056 Uiso calc R 1 . .
    C C15 0.4928(5) 0.5226(4) 0.0496(2) 0.0497(8) Uani d . 1 . .
    H H15A 0.3642 0.5508 0.0705 0.060 Uiso calc R 1 . .
    H H15B 0.5200 0.6249 0.0505 0.060 Uiso calc R 1 . .
loop_
    _atom_site_aniso_label
    _atom_site_aniso_U_11
    _atom_site_aniso_U_22
    _atom_site_aniso_U_33
    _atom_site_aniso_U_12
    _atom_site_aniso_U_13
    _atom_site_aniso_U_23
    Mn1 0.0360(3) 0.0418(3) 0.0450(3) -0.01554(19) -0.00546(18) -0.00439(19)
    Cl1 0.0736(6) 0.0526(5) 0.0663(6) -0.0198(4) -0.0295(5) 0.0050(4)
    Cl2 0.0703(6) 0.0923(7) 0.0568(6) -0.0500(5) 0.0078(4) -0.0076(5)
    N1 0.0516(15) 0.0433(14) 0.0476(15) -0.0178(12) -0.0088(12) -0.0046(12)
    N2 0.0448(14) 0.0425(14) 0.0498(15) -0.0177(11) -0.0097(11) -0.0021(12)
    N3 0.0406(13) 0.0416(13) 0.0382(14) -0.0157(11) -0.0018(10) 0.0035(10)
    C1 0.070(2) 0.055(2) 0.070(2) -0.0309(18) -0.0226(19) 0.0017(18)
    C2 0.126(4) 0.050(2) 0.068(3) -0.043(2) -0.047(3) 0.012(2)
    C3 0.151(5) 0.0364(18) 0.046(2) -0.024(2) -0.030(3) 0.0022(16)
    C4 0.106(3) 0.0458(19) 0.0382(19) -0.005(2) -0.0046(19) -0.0018(15)
    C5 0.068(2) 0.0416(16) 0.0297(16) -0.0101(15) -0.0117(14) 0.0024(13)
    C6 0.0564(19) 0.0550(19) 0.0384(18) -0.0143(16) 0.0050(14) 0.0037(14)
    C7 0.055(2) 0.059(2) 0.067(2) -0.0202(17) -0.0004(17) -0.0171(18)
    C8 0.084(3) 0.068(2) 0.080(3) -0.032(2) -0.005(2) -0.027(2)
    C9 0.091(3) 0.068(2) 0.085(3) -0.044(2) -0.022(2) -0.013(2)
    C10 0.061(2) 0.059(2) 0.079(3) -0.0354(18) -0.0168(19) 0.0048(19)
    C11 0.0487(17) 0.0397(15) 0.0500(18) -0.0200(14) -0.0132(14) 0.0106(14)
    C12 0.0511(18) 0.0532(18) 0.056(2) -0.0268(15) -0.0002(15) 0.0078(16)
    C13 0.0403(16) 0.0483(17) 0.0444(18) -0.0124(14) -0.0087(13) 0.0080(14)
    C14 0.0429(16) 0.0492(17) 0.0429(17) -0.0159(14) -0.0110(13) 0.0070(14)
    C15 0.0505(18) 0.0470(17) 0.0500(18) -0.0200(14) -0.0175(14) 0.0072(14)
_geom_special_details
;
;
loop_
    _geom_bond_atom_site_label_1
    _geom_bond_atom_site_label_2
    _geom_bond_site_symmetry_2
    _geom_bond_distance
    _geom_bond_publ_flag
    Mn1 N2 . 2.232(2) ?
    Mn1 N1 . 2.246(3) ?
    Mn1 N3 . 2.339(2) ?
    Mn1 Cl2 . 2.3422(10) ?
    Mn1 Cl1 . 2.3716(9) ?
    N1 C5 . 1.334(4) ?
    N1 C1 . 1.337(4) ?
    N2 C11 . 1.334(4) ?
    N2 C7 . 1.340(4) ?
    N3 C6 . 1.465(4) ?
    N3 C12 . 1.482(4) ?
    N3 C13 . 1.492(4) ?
    C1 C2 . 1.377(6) ?
    C1 H1 . 0.9300 ?
    C2 C3 . 1.362(7) ?
    C2 H2 . 0.9300 ?
    C3 C4 . 1.372(6) ?
    C3 H3 . 0.9300 ?
    C4 C5 . 1.386(5) ?
    C4 H4 . 0.9300 ?
    C5 C6 . 1.501(5) ?
    C6 H6A . 0.9700 ?
    C6 H6B . 0.9700 ?
    C7 C8 . 1.372(5) ?
    C7 H7 . 0.9300 ?
    C8 C9 . 1.355(6) ?
    C8 H8 . 0.9300 ?
    C9 C10 . 1.372(6) ?
    C9 H9 . 0.9300 ?
    C10 C11 . 1.386(5) ?
    C10 H10 . 0.9300 ?
    C11 C12 . 1.499(5) ?
    C12 H12A . 0.9700 ?
    C12 H12B . 0.9700 ?
    C13 C14 . 1.504(4) ?
    C13 H13A . 0.9700 ?
    C13 H13B . 0.9700 ?
    C14 C15 . 1.519(4) ?
    C14 H14A . 0.9700 ?
    C14 H14B . 0.9700 ?
    C15 C15 2_665 1.499(6) ?
    C15 H15A . 0.9700 ?
    C15 H15B . 0.9700 ?
loop_
    _geom_angle_atom_site_label_1
    _geom_angle_atom_site_label_2
    _geom_angle_atom_site_label_3
    _geom_angle_site_symmetry_1
    _geom_angle_site_symmetry_3
    _geom_angle
    _geom_angle_publ_flag
    N2 Mn1 N1 . . 145.81(10) ?
    N2 Mn1 N3 . . 73.58(9) ?
    N1 Mn1 N3 . . 72.37(9) ?
    N2 Mn1 Cl2 . . 101.15(8) ?
    N1 Mn1 Cl2 . . 97.35(8) ?
    N3 Mn1 Cl2 . . 128.09(6) ?
    N2 Mn1 Cl1 . . 98.49(7) ?
    N1 Mn1 Cl1 . . 98.94(7) ?
    N3 Mn1 Cl1 . . 116.01(7) ?
    Cl2 Mn1 Cl1 . . 115.84(4) ?
    C5 N1 C1 . . 118.3(3) ?
    C5 N1 Mn1 . . 116.8(2) ?
    C1 N1 Mn1 . . 124.9(3) ?
    C11 N2 C7 . . 118.7(3) ?
    C11 N2 Mn1 . . 117.6(2) ?
    C7 N2 Mn1 . . 123.6(2) ?
    C6 N3 C12 . . 112.0(2) ?
    C6 N3 C13 . . 108.5(2) ?
    C12 N3 C13 . . 111.5(2) ?
    C6 N3 Mn1 . . 104.43(18) ?
    C12 N3 Mn1 . . 106.39(18) ?
    C13 N3 Mn1 . . 113.75(18) ?
    N1 C1 C2 . . 122.9(4) ?
    N1 C1 H1 . . 118.5 ?
    C2 C1 H1 . . 118.5 ?
    C3 C2 C1 . . 118.3(4) ?
    C3 C2 H2 . . 120.8 ?
    C1 C2 H2 . . 120.8 ?
    C2 C3 C4 . . 119.8(4) ?
    C2 C3 H3 . . 120.1 ?
    C4 C3 H3 . . 120.1 ?
    C3 C4 C5 . . 118.8(4) ?
    C3 C4 H4 . . 120.6 ?
    C5 C4 H4 . . 120.6 ?
    N1 C5 C4 . . 121.8(4) ?
    N1 C5 C6 . . 115.2(3) ?
    C4 C5 C6 . . 123.0(4) ?
    N3 C6 C5 . . 111.0(3) ?
    N3 C6 H6A . . 109.4 ?
    C5 C6 H6A . . 109.4 ?
    N3 C6 H6B . . 109.4 ?
    C5 C6 H6B . . 109.4 ?
    H6A C6 H6B . . 108.0 ?
    N2 C7 C8 . . 122.0(4) ?
    N2 C7 H7 . . 119.0 ?
    C8 C7 H7 . . 119.0 ?
    C9 C8 C7 . . 119.1(4) ?
    C9 C8 H8 . . 120.4 ?
    C7 C8 H8 . . 120.4 ?
    C8 C9 C10 . . 120.0(4) ?
    C8 C9 H9 . . 120.0 ?
    C10 C9 H9 . . 120.0 ?
    C9 C10 C11 . . 118.4(4) ?
    C9 C10 H10 . . 120.8 ?
    C11 C10 H10 . . 120.8 ?
    N2 C11 C10 . . 121.8(3) ?
    N2 C11 C12 . . 116.5(3) ?
    C10 C11 C12 . . 121.7(3) ?
    N3 C12 C11 . . 111.9(3) ?
    N3 C12 H12A . . 109.2 ?
    C11 C12 H12A . . 109.2 ?
    N3 C12 H12B . . 109.2 ?
    C11 C12 H12B . . 109.2 ?
    H12A C12 H12B . . 107.9 ?
    N3 C13 C14 . . 115.8(3) ?
    N3 C13 H13A . . 108.3 ?
    C14 C13 H13A . . 108.3 ?
    N3 C13 H13B . . 108.3 ?
    C14 C13 H13B . . 108.3 ?
    H13A C13 H13B . . 107.4 ?
    C13 C14 C15 . . 111.5(3) ?
    C13 C14 H14A . . 109.3 ?
    C15 C14 H14A . . 109.3 ?
    C13 C14 H14B . . 109.3 ?
    C15 C14 H14B . . 109.3 ?
    H14A C14 H14B . . 108.0 ?
    C15 C15 C14 2_665 . 113.2(3) ?
    C15 C15 H15A 2_665 . 108.9 ?
    C14 C15 H15A . . 108.9 ?
    C15 C15 H15B 2_665 . 108.9 ?
    C14 C15 H15B . . 108.9 ?
    H15A C15 H15B . . 107.8 ?
loop_
    _geom_torsion_atom_site_label_1
    _geom_torsion_atom_site_label_2
    _geom_torsion_atom_site_label_3
    _geom_torsion_atom_site_label_4
    _geom_torsion_site_symmetry_1
    _geom_torsion_site_symmetry_2
    _geom_torsion_site_symmetry_3
    _geom_torsion_site_symmetry_4
    _geom_torsion
    _geom_torsion_publ_flag
    N2 Mn1 N1 C5 . . . . 25.2(3) ?
    N3 Mn1 N1 C5 . . . . 19.9(2) ?
    Cl2 Mn1 N1 C5 . . . . 147.7(2) ?
    Cl1 Mn1 N1 C5 . . . . -94.6(2) ?
    N2 Mn1 N1 C1 . . . . -156.3(2) ?
    N3 Mn1 N1 C1 . . . . -161.6(3) ?
    Cl2 Mn1 N1 C1 . . . . -33.9(3) ?
    Cl1 Mn1 N1 C1 . . . . 83.9(3) ?
    N1 Mn1 N2 C11 . . . . -20.5(3) ?
    N3 Mn1 N2 C11 . . . . -15.3(2) ?
    Cl2 Mn1 N2 C11 . . . . -142.0(2) ?
    Cl1 Mn1 N2 C11 . . . . 99.5(2) ?
    N1 Mn1 N2 C7 . . . . 155.5(2) ?
    N3 Mn1 N2 C7 . . . . 160.7(3) ?
    Cl2 Mn1 N2 C7 . . . . 34.0(3) ?
    Cl1 Mn1 N2 C7 . . . . -84.5(3) ?
    N2 Mn1 N3 C6 . . . . 147.77(19) ?
    N1 Mn1 N3 C6 . . . . -35.30(18) ?
    Cl2 Mn1 N3 C6 . . . . -120.79(17) ?
    Cl1 Mn1 N3 C6 . . . . 56.21(19) ?
    N2 Mn1 N3 C12 . . . . 29.15(19) ?
    N1 Mn1 N3 C12 . . . . -153.9(2) ?
    Cl2 Mn1 N3 C12 . . . . 120.59(18) ?
    Cl1 Mn1 N3 C12 . . . . -62.4(2) ?
    N2 Mn1 N3 C13 . . . . -94.1(2) ?
    N1 Mn1 N3 C13 . . . . 82.9(2) ?
    Cl2 Mn1 N3 C13 . . . . -2.6(2) ?
    Cl1 Mn1 N3 C13 . . . . 174.37(18) ?
    C5 N1 C1 C2 . . . . 2.5(5) ?
    Mn1 N1 C1 C2 . . . . -176.0(3) ?
    N1 C1 C2 C3 . . . . -1.8(5) ?
    C1 C2 C3 C4 . . . . -1.4(6) ?
    C2 C3 C4 C5 . . . . 3.7(5) ?
    C1 N1 C5 C4 . . . . 0.0(4) ?
    Mn1 N1 C5 C4 . . . . 178.6(2) ?
    C1 N1 C5 C6 . . . . -178.1(3) ?
    Mn1 N1 C5 C6 . . . . 0.5(3) ?
    C3 C4 C5 N1 . . . . -3.1(5) ?
    C3 C4 C5 C6 . . . . 174.9(3) ?
    C12 N3 C6 C5 . . . . 162.7(3) ?
    C13 N3 C6 C5 . . . . -73.7(3) ?
    Mn1 N3 C6 C5 . . . . 47.9(3) ?
    N1 C5 C6 N3 . . . . -34.7(4) ?
    C4 C5 C6 N3 . . . . 147.2(3) ?
    C11 N2 C7 C8 . . . . -0.1(5) ?
    Mn1 N2 C7 C8 . . . . -176.0(3) ?
    N2 C7 C8 C9 . . . . -0.5(6) ?
    C7 C8 C9 C10 . . . . 0.3(7) ?
    C8 C9 C10 C11 . . . . 0.4(6) ?
    C7 N2 C11 C10 . . . . 0.8(5) ?
    Mn1 N2 C11 C10 . . . . 177.0(2) ?
    C7 N2 C11 C12 . . . . -178.9(3) ?
    Mn1 N2 C11 C12 . . . . -2.7(3) ?
    C9 C10 C11 N2 . . . . -0.9(5) ?
    C9 C10 C11 C12 . . . . 178.8(3) ?
    C6 N3 C12 C11 . . . . -154.0(3) ?
    C13 N3 C12 C11 . . . . 84.1(3) ?
    Mn1 N3 C12 C11 . . . . -40.4(3) ?
    N2 C11 C12 N3 . . . . 30.8(4) ?
    C10 C11 C12 N3 . . . . -148.9(3) ?
    C6 N3 C13 C14 . . . . 171.8(3) ?
    C12 N3 C13 C14 . . . . -64.3(3) ?
    Mn1 N3 C13 C14 . . . . 56.0(3) ?
    N3 C13 C14 C15 . . . . 176.4(2) ?
    C13 C14 C15 C15 . . . 2_665 -176.3(3) ?
