# Supplementary material for: [μ-N,N,N′,N′-Tetra­kis(2-pyridylmeth­yl)­hexane-1,6-diamine]bis­[dichlorido­manganese(II)]
Source: Acta Crystallogr Sect E Struct Rep Online. 2009 Feb 4;65(Pt 3):m249. doi: 10.1107/S1600536809003663 (PMC2968529; doi:10.1107/S1600536809003663)
Supplement: Supplementary file 2 [file e-65-0m249-Isup2.hkl]

# 
# h,k,l, Fc-squared, Fo-squared, sigma(Fo-squared) and status flag 
# 
data_I
_shelx_title ' Mn2(tphn)Cl4' 
_shelx_refln_list_code          4 
_shelx_F_calc_maximum      158.57 
_exptl_crystal_F_000       376.00 
_reflns_d_resolution_high  0.7984 
 
loop_ 
 _symmetry_equiv_pos_as_xyz 
 'x, y, z' 
 '-x, -y, -z' 
 
_cell_length_a     7.7149 
_cell_length_b     8.4660 
_cell_length_c    14.2629 
_cell_angle_alpha  83.309 
_cell_angle_beta   88.329 
_cell_angle_gamma  66.666 
 
_shelx_F_squared_multiplier     1.000 
 
loop_ 
 _refln_index_h 
 _refln_index_k 
 _refln_index_l 
 _refln_F_squared_calc 
 _refln_F_squared_meas 
 _refln_F_squared_sigma 
 _refln_observed_status 
   1   0   0     7034.16     7625.93     35.86 o 
   2   0   0      113.38      118.03      3.13 o 
   3   0   0     1214.01     1259.26     11.81 o 
   4   0   0     1945.67     2112.72     18.07 o 
   5   0   0      332.28      323.49      7.52 o 
   6   0   0        1.50        2.41      1.88 o 
   7   0   0      108.69       94.19      5.43 o 
  -7   1   0       70.00       76.37      7.20 o 
  -6   1   0      120.89      124.47      6.68 o 
  -5   1   0      248.75      238.51      8.70 o 
  -4   1   0      227.03      220.60      5.78 o 
  -3   1   0      309.95      295.11      5.92 o 
  -2   1   0     1038.20     1025.63     17.03 o 
  -1   1   0     3356.83     3607.43     19.92 o 
   0   1   0      111.51      130.38      2.21 o 
   1   1   0      203.17      198.31      1.86 o 
   2   1   0     7214.16     7349.70     57.37 o 
   3   1   0       53.36       53.58      2.56 o 
   4   1   0      596.40      573.86      8.47 o 
   5   1   0      202.18      211.95      6.37 o 
   6   1   0      761.81      779.05     12.54 o 
   7   1   0      311.43      288.27     13.00 o 
   8   1   0       34.00       16.70      4.26 o 
   9   1   0        0.34        4.54      3.17 o 
  -7   2   0        5.36       12.16      3.98 o 
  -6   2   0        3.56       -1.34      2.77 o 
  -5   2   0       43.87       39.81      5.55 o 
  -4   2   0      359.71      353.64      7.60 o 
  -3   2   0      175.79      172.31      5.10 o 
  -2   2   0       74.42       73.28      2.75 o 
  -1   2   0      199.12      178.14      4.32 o 
   0   2   0        4.80        2.38      1.09 o 
   1   2   0     3110.20     3317.41     15.19 o 
   2   2   0       18.50       12.84      1.09 o 
   3   2   0     1431.17     1517.52     12.52 o 
   4   2   0      604.47      575.35      8.35 o 
   5   2   0      834.93      822.70     11.46 o 
   6   2   0      752.33      787.96     12.37 o 
   7   2   0      179.25      167.36     10.39 o 
   8   2   0        3.76       -2.77      3.17 o 
   9   2   0        0.00        9.92      3.19 o 
  -7   3   0        3.45       11.46      5.13 o 
  -6   3   0      312.95      347.33     14.43 o 
  -5   3   0       74.36       79.93      7.56 o 
  -4   3   0        0.27       -0.31      2.91 o 
  -3   3   0      458.36      470.48     13.20 o 
  -2   3   0     4024.97     4342.33     41.94 o 
  -1   3   0     3006.51     3166.99     23.84 o 
   0   3   0        3.80        1.32      1.57 o 
   1   3   0      346.01      336.52      4.37 o 
   2   3   0     1366.24     1343.82      9.43 o 
   3   3   0        2.14        0.08      1.10 o 
   4   3   0       92.09       86.42      2.41 o 
   5   3   0       67.37       67.05      4.44 o 
   6   3   0      262.26      240.93     11.79 o 
   7   3   0      160.00      152.04     10.09 o 
   8   3   0       57.62       55.27      7.59 o 
   9   3   0       35.89       42.19      6.11 o 
  -6   4   0       89.44       90.99      9.64 o 
  -5   4   0       97.53      103.04      9.39 o 
  -4   4   0       20.36       24.57      4.82 o 
  -3   4   0      436.87      441.68     14.09 o 
  -2   4   0      664.57      661.58     11.53 o 
  -1   4   0        7.71        7.57      1.97 o 
   0   4   0      697.57      702.24     10.26 o 
   1   4   0      710.07      794.56      7.70 o 
   2   4   0      120.38      111.86      3.11 o 
   3   4   0     1341.43     1576.55     11.79 o 
   4   4   0     2193.91     2264.25     20.27 o 
   5   4   0     1535.70     1549.09     12.54 o 
   6   4   0       33.21       25.77      5.69 o 
   7   4   0        1.60        2.49      3.39 o 
   8   4   0       48.30       63.90      7.96 o 
   9   4   0       58.73       60.93      7.12 o 
  -5   5   0       16.17        2.55      5.49 o 
  -4   5   0        8.75        5.07      3.50 o 
  -3   5   0       44.46       51.55      6.50 o 
  -2   5   0        2.90       -1.09      1.97 o 
  -1   5   0      166.66      148.22      6.05 o 
   0   5   0      637.17      644.21     13.73 o 
   1   5   0      623.94      643.24      9.41 o 
   2   5   0      453.69      506.74      6.94 o 
   3   5   0      701.18      675.30      8.14 o 
   4   5   0      985.31      986.27     10.11 o 
   5   5   0     1351.89     1428.21     17.30 o 
   6   5   0       59.16       54.43      7.31 o 
   7   5   0       66.60       59.76      8.49 o 
   8   5   0       75.06       82.76      9.86 o 
   9   5   0        9.24       11.65      3.45 o 
  -5   6   0       24.05       21.54      8.54 o 
  -4   6   0      197.29      207.23     12.49 o 
  -3   6   0       84.18       93.01      8.38 o 
  -2   6   0       52.99       49.39      6.14 o 
  -1   6   0      181.48      180.82      7.68 o 
   0   6   0      408.54      413.30     14.44 o 
   1   6   0      317.68      309.95      8.25 o 
   2   6   0       56.52       57.59      2.94 o 
   3   6   0        9.57       11.45      1.86 o 
   4   6   0        1.44        1.85      2.03 o 
   5   6   0      186.34      192.67      6.69 o 
   6   6   0      141.98      144.00     10.42 o 
   7   6   0      233.74      233.56     13.25 o 
   8   6   0       24.44       18.52      7.09 o 
   9   6   0       35.59       33.81      9.81 o 
  -4   7   0       42.63       27.01      8.82 o 
  -3   7   0       58.82       45.94      5.29 o 
  -2   7   0       21.61       14.06      3.67 o 
  -1   7   0       21.75       13.86      3.04 o 
   0   7   0       47.98       37.37      4.20 o 
   1   7   0       51.94       49.93      4.37 o 
   2   7   0      156.06      147.47      9.48 o 
   3   7   0      714.32      768.23     13.00 o 
   4   7   0      254.03      274.03      8.15 o 
   5   7   0        6.21        7.37      2.40 o 
   6   7   0      193.57      187.62     11.26 o 
   7   7   0       97.23       98.67     10.25 o 
   8   7   0      110.08      114.86     12.02 o 
   9   7   0       47.13       48.86     11.88 o 
  -2   8   0       50.52       43.17      5.01 o 
  -1   8   0      108.44      107.80      6.98 o 
   0   8   0        0.79        2.60      3.74 o 
   1   8   0       59.02       69.18      5.21 o 
   2   8   0      615.09      604.26     12.87 o 
   3   8   0      261.74      252.34     12.10 o 
   4   8   0        0.21       -1.99      1.99 o 
   5   8   0        0.04        0.62      2.52 o 
   6   8   0       31.89       18.69      5.35 o 
   7   8   0      116.54      123.04     11.04 o 
   8   8   0        1.91        5.35      6.53 o 
  -1   9   0       43.66       47.12      5.86 o 
   0   9   0        4.61        8.78      2.79 o 
   1   9   0       44.52       45.19      4.28 o 
   2   9   0        5.80        8.31      2.66 o 
   3   9   0        2.14        4.54      2.86 o 
   4   9   0       80.73       83.74      8.49 o 
   5   9   0       53.84       57.60      7.26 o 
   1  10   0       84.65       99.20      6.47 o 
   2  10   0       22.16       15.69      3.61 o 
   3  10   0       10.22       14.09      3.45 o 
   4  10   0       46.84       33.67      4.57 o 
   5  10   0       49.33       56.51      6.64 o 
  -6 -10   1        2.36        4.45      2.69 o 
  -5 -10   1       13.15       23.50      4.45 o 
  -4 -10   1        5.72       22.92      4.20 o 
  -3 -10   1        6.42        9.53      3.19 o 
  -2 -10   1        1.97        6.64      3.39 o 
  -6  -9   1       36.88       23.92      4.31 o 
  -5  -9   1       82.38       88.14      8.52 o 
  -4  -9   1       70.48       68.24      8.12 o 
  -3  -9   1       56.26       66.48      7.87 o 
  -2  -9   1      173.17      169.07     10.95 o 
  -1  -9   1       65.85       80.11      5.64 o 
   0  -9   1       24.47       28.78      3.70 o 
   1  -9   1        0.74        4.48      3.75 o 
  -8  -8   1       63.75       61.86     10.37 o 
  -7  -8   1       61.36       70.60      8.99 o 
  -6  -8   1        7.76       10.23      2.67 o 
  -5  -8   1       35.09       31.54      5.29 o 
  -4  -8   1      101.62       95.73      8.82 o 
  -3  -8   1        0.76       -1.01      2.86 o 
  -2  -8   1       93.37       80.92      5.26 o 
  -1  -8   1        9.63        9.02      2.22 o 
   0  -8   1       35.36       45.13      7.47 o 
   1  -8   1       24.24       26.01      4.15 o 
   2  -8   1       82.20       81.52      7.87 o 
  -9  -7   1       62.64       73.40     13.14 o 
  -8  -7   1       92.46       80.74     10.73 o 
  -7  -7   1       24.82       23.42      6.75 o 
  -6  -7   1        4.79        2.15      1.99 o 
  -5  -7   1      103.06      110.84      5.98 o 
  -4  -7   1       69.67       69.00      4.65 o 
  -3  -7   1       16.45       17.51      2.90 o 
  -2  -7   1      191.54      187.12      6.73 o 
  -1  -7   1       60.83       71.19      4.89 o 
   0  -7   1        2.48        1.51      2.70 o 
   1  -7   1      204.86      202.74      7.98 o 
   2  -7   1      101.74       99.93      6.45 o 
   3  -7   1       72.25       63.90      7.14 o 
  -9  -6   1        0.07       -5.80      7.90 o 
  -8  -6   1      141.98      136.85     12.66 o 
  -7  -6   1       46.26       56.14      8.32 o 
  -6  -6   1       48.31       48.13      4.21 o 
  -5  -6   1        5.20        5.21      2.13 o 
  -4  -6   1      172.26      169.09     15.17 o 
  -3  -6   1      538.15      552.07      7.94 o 
  -2  -6   1      704.79      743.67     12.01 o 
  -1  -6   1       85.30       87.48     11.37 o 
   0  -6   1       80.86       93.46      5.34 o 
   1  -6   1        3.76        3.13      2.21 o 
   2  -6   1      344.84      344.07      9.91 o 
   3  -6   1        7.77        6.19      2.86 o 
   4  -6   1       65.41       72.70      8.88 o 
   5  -6   1       31.34       27.15      8.32 o 
  -9  -5   1       36.60       56.06      7.34 o 
  -8  -5   1       35.22       37.34      7.98 o 
  -7  -5   1       60.30       56.06      8.07 o 
  -6  -5   1       75.06       62.65      7.61 o 
  -5  -5   1      144.61      141.85      7.48 o 
  -4  -5   1      110.09      103.31      3.40 o 
  -3  -5   1       97.35       98.89      6.41 o 
  -2  -5   1      142.70      148.49      3.83 o 
  -1  -5   1       53.76       39.99      2.23 o 
   0  -5   1      121.26      110.55      7.63 o 
   1  -5   1        6.26       10.29      2.44 o 
   2  -5   1        1.45        0.14      1.91 o 
   3  -5   1       72.47       66.93      6.81 o 
   4  -5   1      220.40      230.37     11.91 o 
   5  -5   1        0.32       -2.13      3.78 o 
  -9  -4   1        3.07       16.42      3.67 o 
  -8  -4   1       28.33       34.23      5.88 o 
  -7  -4   1        3.42        6.25      3.89 o 
  -6  -4   1      138.86      138.34      9.89 o 
  -5  -4   1      286.44      321.20      7.90 o 
  -4  -4   1      313.88      275.95      4.92 o 
  -3  -4   1      892.14      828.42      8.03 o 
  -2  -4   1      946.38      983.42      8.71 o 
  -1  -4   1      210.96      220.99      3.96 o 
   0  -4   1     1178.16     1198.56     13.61 o 
   1  -4   1     1322.96     1419.37     16.07 o 
   2  -4   1      249.51      220.18      6.75 o 
   3  -4   1      180.50      175.99      9.36 o 
   4  -4   1       10.58       11.12      3.50 o 
   5  -4   1       32.37       22.58      5.27 o 
   6  -4   1        3.12        3.45      4.54 o 
  -9  -3   1       34.08       38.35      5.69 o 
  -8  -3   1       93.89      101.78      9.55 o 
  -7  -3   1      128.52      141.70      9.69 o 
  -6  -3   1       80.44       79.03      7.70 o 
  -5  -3   1      518.50      503.22      8.46 o 
  -4  -3   1     5884.01     6397.15     26.04 o 
  -3  -3   1     1116.47     1134.41     17.01 o 
  -2  -3   1      120.56      127.72      2.77 o 
  -1  -3   1       66.24       59.80      2.10 o 
   0  -3   1     1717.08     1792.46     15.08 o 
   1  -3   1      135.68      128.03      4.45 o 
   2  -3   1      713.98      719.20     13.53 o 
   3  -3   1      575.90      569.15     14.62 o 
   4  -3   1       30.73       24.01      4.99 o 
   5  -3   1      248.06      224.43     10.93 o 
   6  -3   1       33.40       53.06      7.09 o 
   7  -3   1       33.79       40.93      7.70 o 
  -9  -2   1       18.79       18.35      4.26 o 
  -8  -2   1        5.81        3.73      3.28 o 
  -7  -2   1       42.29       52.92      6.98 o 
  -6  -2   1      199.18      191.20     10.42 o 
  -5  -2   1      500.04      524.53      8.61 o 
  -4  -2   1        7.48        5.81      2.97 o 
  -3  -2   1       19.41       18.68      1.62 o 
  -2  -2   1     3333.92     3529.96     19.62 o 
  -1  -2   1      239.06      274.09      3.29 o 
   0  -2   1      983.68     1048.29      9.32 o 
   1  -2   1      991.69     1048.59     10.47 o 
   2  -2   1     3214.14     3308.32     17.35 o 
   3  -2   1      977.97      977.63     11.08 o 
   4  -2   1        5.41        3.66      1.80 o 
   5  -2   1       14.75       13.64      3.84 o 
   6  -2   1      301.94      308.50     12.86 o 
   7  -2   1       19.70       24.63      5.29 o 
  -9  -1   1        0.51        0.45      3.22 o 
  -8  -1   1        4.66        9.02      3.98 o 
  -7  -1   1       10.09       13.87      4.59 o 
  -6  -1   1      150.63      153.15      8.14 o 
  -5  -1   1      330.36      327.88     17.47 o 
  -4  -1   1      141.83      129.01      4.07 o 
  -3  -1   1     2499.61     2557.63     17.02 o 
  -2  -1   1       29.05       24.56      1.48 o 
  -1  -1   1     2310.18     2433.41     20.59 o 
   0  -1   1     5856.54     6439.37     45.48 o 
   1  -1   1     3119.61     3480.85     19.48 o 
   2  -1   1      661.45      643.90     11.12 o 
   3  -1   1      295.21      300.14      6.36 o 
   4  -1   1        4.53        7.10      1.77 o 
   5  -1   1        6.67        7.21      3.53 o 
   6  -1   1       13.89       10.26      2.19 o 
   7  -1   1        2.62        8.26      3.19 o 
   8  -1   1      186.54      202.18     11.99 o 
  -8   0   1       23.62       24.74      4.45 o 
  -7   0   1       63.78       63.09      6.92 o 
  -6   0   1      573.03      561.10     17.06 o 
  -5   0   1      594.47      612.32     10.33 o 
  -4   0   1       73.89       79.80      3.59 o 
  -3   0   1        2.25        0.44      1.02 o 
  -2   0   1     6989.78     7195.36     35.12 o 
  -1   0   1     2713.91     2557.70     22.90 o 
   0   0   1      279.97       -0.14      0.14 o 
   1   0   1      196.83      161.45      2.60 o 
   2   0   1     1036.35     1060.97     22.90 o 
   3   0   1      571.88      566.64      7.78 o 
   4   0   1      115.66      103.74      4.14 o 
   5   0   1      246.96      213.63      6.37 o 
   6   0   1      139.73      126.90      5.48 o 
   7   0   1      192.34      196.37     13.55 o 
  -7   1   1       58.48       49.11      5.94 o 
  -6   1   1       58.00       60.32      4.40 o 
  -5   1   1        3.52        6.40      2.26 o 
  -4   1   1      198.36      179.76      5.42 o 
  -3   1   1      309.16      308.21      6.03 o 
  -2   1   1       69.38       62.85      2.73 o 
  -1   1   1     2986.28     3145.95     19.33 o 
   0   1   1     3564.55     4098.79     28.55 o 
   1   1   1      297.21      391.79      3.27 o 
   2   1   1        2.45        3.72      1.12 o 
   3   1   1       88.17       93.82      3.32 o 
   4   1   1       85.98       58.52      8.22 o 
   5   1   1      579.79      507.66     20.39 o 
   6   1   1      165.25      157.71      5.96 o 
   7   1   1        4.48        6.47      2.25 o 
   8   1   1       12.99        6.58      3.64 o 
  -7   2   1       36.45       28.10      5.32 o 
  -6   2   1      137.32      135.82      9.19 o 
  -5   2   1      330.02      310.63      8.10 o 
  -4   2   1      465.47      482.26      9.26 o 
  -3   2   1      591.51      552.78      8.48 o 
  -2   2   1      638.27      659.25     12.55 o 
  -1   2   1     1354.70     1425.36     12.68 o 
   0   2   1      383.16      401.22      5.65 o 
   1   2   1     3009.25     3338.25     30.48 o 
   2   2   1     1756.92     1920.50      8.88 o 
   3   2   1     1155.87     1283.57     24.05 o 
   4   2   1       90.71       78.00      3.95 o 
   5   2   1        3.78        2.19      1.57 o 
   6   2   1      580.77      634.00     11.44 o 
   7   2   1      666.87      613.25     19.02 o 
   8   2   1      119.94      119.29      9.58 o 
   9   2   1        0.22        5.72      3.14 o 
  -7   3   1       40.87       60.76      8.04 o 
  -6   3   1       40.52       40.57      6.36 o 
  -5   3   1       97.14       88.67      7.79 o 
  -4   3   1      271.31      233.79     10.14 o 
  -3   3   1      332.94      340.80     11.26 o 
  -2   3   1       76.39       75.90      5.31 o 
  -1   3   1       24.87       18.96      2.26 o 
   0   3   1       36.22       45.16      6.49 o 
   1   3   1      954.05      973.34     18.57 o 
   2   3   1      303.68      289.10      4.25 o 
   3   3   1      821.04      812.45      7.41 o 
   4   3   1      712.57      689.43      5.96 o 
   5   3   1      721.20      703.99     10.85 o 
   6   3   1      577.68      558.83     10.55 o 
   7   3   1      131.08      127.86      9.78 o 
   8   3   1        6.98       -0.78      3.42 o 
   9   3   1        3.94       -2.80      2.80 o 
  -6   4   1        1.87       12.89      4.59 o 
  -5   4   1        0.37        3.25      3.45 o 
  -4   4   1        8.70       12.77      3.87 o 
  -3   4   1       25.42       23.84      4.68 o 
  -2   4   1      282.16      270.15     10.39 o 
  -1   4   1     1582.60     1580.64     11.76 o 
   0   4   1     1222.95     1321.49     14.48 o 
   1   4   1       13.99       11.14      1.45 o 
   2   4   1     4149.73     4556.21     23.19 o 
   3   4   1     2064.83     2112.77     14.20 o 
   4   4   1      528.27      518.22      6.73 o 
   5   4   1      289.97      277.87      5.57 o 
   6   4   1       68.65       82.25      8.01 o 
   7   4   1       10.30       13.64      4.57 o 
   8   4   1        9.54       13.53      4.48 o 
   9   4   1        3.60       13.39      3.78 o 
  -6   5   1       24.55       48.19      9.24 o 
  -5   5   1       29.10       34.32      6.86 o 
  -4   5   1        0.69       -2.97      2.97 o 
  -3   5   1        9.35       13.34      4.09 o 
  -2   5   1      208.87      196.69      9.75 o 
  -1   5   1      406.31      369.70      8.95 o 
   0   5   1        0.31        0.85      1.81 o 
   1   5   1      174.28      175.68      4.17 o 
   2   5   1      103.16      105.05      3.43 o 
   3   5   1      982.05     1026.57     12.60 o 
   4   5   1      422.16      429.02      6.71 o 
   5   5   1      497.57      493.11      7.35 o 
   6   5   1       75.03       64.52      7.59 o 
   7   5   1       74.02       68.58      8.46 o 
   8   5   1       32.95       28.55      5.29 o 
   9   5   1       27.11       27.59      5.21 o 
  -5   6   1        6.92       12.80      7.45 o 
  -4   6   1       10.74       10.76      5.32 o 
  -3   6   1        0.02       -1.88      3.19 o 
  -2   6   1       26.22       18.80      4.45 o 
  -1   6   1       67.95       69.21      5.43 o 
   0   6   1      167.59      150.30      6.30 o 
   1   6   1      331.67      328.33      8.54 o 
   2   6   1      199.15      207.80      7.14 o 
   3   6   1      495.25      504.94      7.77 o 
   4   6   1      448.67      441.89      7.45 o 
   5   6   1      585.54      633.25     11.79 o 
   6   6   1       11.63       14.93      5.18 o 
   7   6   1        0.76        2.77      4.43 o 
   8   6   1       49.93       35.92      8.43 o 
   9   6   1       24.85       35.33     10.20 o 
  -4   7   1       53.90       53.82      9.86 o 
  -3   7   1      128.00      119.15      9.39 o 
  -2   7   1       82.78       91.69      8.52 o 
  -1   7   1       37.57       36.29      4.35 o 
   0   7   1      124.78      132.69      8.11 o 
   1   7   1      282.68      303.97      8.91 o 
   2   7   1      133.16      129.64      6.08 o 
   3   7   1        5.03        4.97      2.44 o 
   4   7   1        0.37       -0.35      1.65 o 
   5   7   1       36.69       37.85      4.20 o 
   6   7   1        3.34        5.32      4.12 o 
   7   7   1       17.05       10.31      5.38 o 
   8   7   1       13.79       10.53      6.53 o 
   9   7   1       15.09       16.81     10.03 o 
  -2   8   1        3.62        2.13      2.33 o 
  -1   8   1        4.97        6.05      2.94 o 
   0   8   1       58.19       67.21      5.55 o 
   1   8   1        5.68        2.81      2.05 o 
   2   8   1        9.56       12.38      2.91 o 
   3   8   1       35.96       44.40      4.17 o 
   4   8   1      131.66      130.24      9.44 o 
   5   8   1       27.57       27.01      3.46 o 
   6   8   1       34.02       38.27      6.70 o 
   7   8   1       43.57       50.48      8.49 o 
   8   8   1       68.32       81.10     11.04 o 
  -1   9   1       56.50       54.43      5.91 o 
   0   9   1       18.33       25.66      4.30 o 
   1   9   1       12.03        5.83      3.03 o 
   2   9   1      118.42      132.18      6.55 o 
   3   9   1      190.45      189.53      7.40 o 
   4   9   1       82.06       81.92      8.57 o 
   5   9   1        3.52       10.48      2.91 o 
   7   9   1       62.93       74.69      9.69 o 
   1  10   1       10.84       15.96      6.65 o 
   2  10   1        9.77        9.29      2.82 o 
   3  10   1        5.54        4.59      2.72 o 
   4  10   1        1.07        4.90      2.47 o 
   5  10   1        0.55       -1.20      2.58 o 
  -5 -10   2       38.22       34.85      4.93 o 
  -4 -10   2        3.79       -2.61      2.72 o 
  -3 -10   2       36.29       35.16      5.38 o 
  -2 -10   2       22.01       36.11      6.47 o 
  -6  -9   2       41.35       46.08      5.97 o 
  -5  -9   2        1.58       -2.38      2.38 o 
  -4  -9   2       12.85       17.17      4.03 o 
  -3  -9   2       55.12       62.47      7.84 o 
  -2  -9   2        8.58        5.77      3.33 o 
  -1  -9   2        1.83        3.17      3.45 o 
   0  -9   2       41.47       40.14      6.22 o 
   1  -9   2       92.87       99.17      8.54 o 
  -8  -8   2        3.92        5.63      7.20 o 
  -7  -8   2       22.70       29.58      6.47 o 
  -6  -8   2       41.50       44.42      4.71 o 
  -5  -8   2       32.59       36.20      5.88 o 
  -4  -8   2       48.83       45.24      6.75 o 
  -3  -8   2        5.36        4.87      3.19 o 
  -2  -8   2       14.27       17.54      2.75 o 
  -1  -8   2        2.69        1.82      3.64 o 
   0  -8   2      238.04      271.86      9.24 o 
   1  -8   2       50.53       49.85      4.96 o 
   2  -8   2        0.36        0.31      2.26 o 
  -8  -7   2       85.12       85.73     10.76 o 
  -7  -7   2      343.88      350.83     16.58 o 
  -6  -7   2      104.49      108.60      6.15 o 
  -5  -7   2        1.70        6.56      2.22 o 
  -4  -7   2      141.78      134.36      8.88 o 
  -3  -7   2      382.57      365.76     14.43 o 
  -2  -7   2       91.73       93.66      5.22 o 
  -1  -7   2       52.89       58.44      4.71 o 
   0  -7   2       39.51       37.29      4.20 o 
   1  -7   2       12.03       11.11      2.93 o 
   2  -7   2        8.07        9.95      4.02 o 
   3  -7   2       51.79       62.11      7.14 o 
  -9  -6   2       22.62       32.44     10.56 o 
  -8  -6   2      171.69      181.93     13.90 o 
  -7  -6   2       32.34       48.35      7.93 o 
  -6  -6   2       75.96       72.53      5.05 o 
  -5  -6   2      148.05      137.37      6.05 o 
  -4  -6   2      118.14      116.89      5.46 o 
  -3  -6   2       33.59       34.73      3.40 o 
  -2  -6   2      872.28      888.49     12.90 o 
  -1  -6   2     1042.63     1056.76     14.92 o 
   0  -6   2       17.13       18.49      3.08 o 
   1  -6   2      183.02      169.17      6.81 o 
   2  -6   2       48.02       45.87      4.61 o 
   3  -6   2       92.76       94.75      8.43 o 
   4  -6   2       16.76        7.76      2.75 o 
  -9  -5   2        2.94       -3.42      3.42 o 
  -8  -5   2       95.48       97.10     11.04 o 
  -7  -5   2       12.73       11.01      5.41 o 
  -6  -5   2      288.97      278.39      8.54 o 
  -5  -5   2      470.65      482.53     10.40 o 
  -4  -5   2       78.38       74.01      4.35 o 
  -3  -5   2      334.65      314.08      5.37 o 
  -2  -5   2     3480.08     3688.87     22.88 o 
  -1  -5   2     1932.43     2079.01     31.87 o 
   0  -5   2       86.37       91.58      8.94 o 
   1  -5   2       30.88       25.86      3.46 o 
   2  -5   2      216.70      203.74      7.28 o 
   3  -5   2       15.38       14.13      2.96 o 
   4  -5   2        0.85        6.08      3.67 o 
   5  -5   2       26.10       24.96      6.95 o 
  -9  -4   2       79.85       94.61      9.53 o 
  -8  -4   2       73.03       85.70      9.05 o 
  -7  -4   2      150.54      148.12     11.18 o 
  -6  -4   2        1.20       -1.74      3.28 o 
  -5  -4   2      384.22      359.15     13.34 o 
  -4  -4   2      849.23      870.39     12.49 o 
  -3  -4   2      250.40      218.71      3.89 o 
  -2  -4   2       19.02       15.64      1.38 o 
  -1  -4   2        2.97        3.87      0.99 o 
   0  -4   2      600.46      609.58      9.69 o 
   1  -4   2      453.60      438.99     12.54 o 
   2  -4   2      327.69      337.40      8.60 o 
   3  -4   2        0.56       -1.40      1.89 o 
   4  -4   2      490.31      473.23     15.69 o 
   5  -4   2      417.83      430.51     16.47 o 
   6  -4   2       58.51       57.04      8.71 o 
  -9  -3   2       57.00       87.57      8.85 o 
  -8  -3   2       18.18       22.33      5.10 o 
  -7  -3   2       35.03       29.70      6.33 o 
  -6  -3   2      457.14      432.50     15.30 o 
  -5  -3   2       83.72       83.96      7.20 o 
  -4  -3   2       79.00       67.18      5.80 o 
  -3  -3   2     1043.39     1007.25     17.31 o 
  -2  -3   2      739.82      728.92      6.42 o 
  -1  -3   2       35.62       26.30      1.67 o 
   0  -3   2      110.09       83.86      3.35 o 
   1  -3   2      644.98      644.99      9.44 o 
   2  -3   2      339.44      339.98      7.41 o 
   3  -3   2      524.73      541.61     10.13 o 
   4  -3   2        1.41        2.41      2.94 o 
   5  -3   2      118.00      112.42      8.80 o 
   6  -3   2       25.38       26.45      5.77 o 
   7  -3   2        3.62       -4.79      4.79 o 
  -9  -2   2       13.26       12.72      3.59 o 
  -8  -2   2      110.18      114.67      9.95 o 
  -7  -2   2      133.56      138.09     10.03 o 
  -6  -2   2      104.50      126.32      8.99 o 
  -5  -2   2       65.51       52.50      2.99 o 
  -4  -2   2     2354.87     2109.57     36.49 o 
  -3  -2   2     1346.88     1180.02     18.15 o 
  -2  -2   2        2.93        2.24      1.82 o 
  -1  -2   2     1754.75     1866.73     20.68 o 
   0  -2   2     1118.05     1187.34     15.55 o 
   1  -2   2      314.52      338.05      5.84 o 
   2  -2   2        1.50        0.59      0.69 o 
   3  -2   2     1054.93     1062.30     11.56 o 
   4  -2   2       41.44       39.22      5.01 o 
   5  -2   2      222.40      214.99     10.28 o 
   6  -2   2       24.20       25.58      5.15 o 
   7  -2   2       48.82       55.89      7.37 o 
  -9  -1   2       29.72       24.09      4.26 o 
  -7  -1   2      100.16       98.19      8.57 o 
  -6  -1   2      105.64      117.55      8.60 o 
  -5  -1   2      392.45      360.05      7.37 o 
  -4  -1   2       22.06       31.64      2.31 o 
  -3  -1   2       63.69       49.22      2.32 o 
  -2  -1   2      443.93      466.51      9.75 o 
  -1  -1   2     5453.78     5698.45     41.49 o 
   0  -1   2     1600.89     1665.21     10.78 o 
   1  -1   2     2016.68     2288.65     11.70 o 
   2  -1   2      841.58      811.65      8.03 o 
   3  -1   2     5199.68     5621.36     38.38 o 
   4  -1   2      977.57      968.52     12.38 o 
   5  -1   2      156.77      134.38      6.60 o 
   6  -1   2      184.61      198.93      9.89 o 
   7  -1   2       56.00       69.06      7.65 o 
   8  -1   2        8.22        9.69      4.62 o 
  -8   0   2       34.00       32.36      5.35 o 
  -7   0   2       93.35       84.66      7.79 o 
  -6   0   2        4.81        1.54      2.52 o 
  -5   0   2      315.46      301.04      7.24 o 
  -4   0   2      440.69      473.32     10.39 o 
  -3   0   2     2743.69     2765.82     22.29 o 
  -2   0   2      389.07      372.82      5.24 o 
  -1   0   2     1382.73     1373.84      9.24 o 
   0   0   2     7311.22     7430.45     48.05 o 
   1   0   2     2962.37     3302.02     18.27 o 
   2   0   2     1339.47     1353.36     12.20 o 
   3   0   2     1057.39     1071.76     11.32 o 
   4   0   2        0.66       -0.17      1.82 o 
   5   0   2       52.17       47.88      6.33 o 
   6   0   2       71.87       58.40      5.00 o 
   7   0   2       36.69       41.55      7.13 o 
   8   0   2       38.38       53.31      6.95 o 
  -6   1   2      274.11      262.84      7.72 o 
  -5   1   2      963.83      995.67     13.97 o 
  -4   1   2      191.98      197.31      7.62 o 
  -3   1   2      464.56      483.38      7.73 o 
  -2   1   2      448.75      441.29      6.68 o 
  -1   1   2     2116.21     2243.78     36.95 o 
   0   1   2     1845.20     2038.65     17.37 o 
   1   1   2     1266.13     1422.24     15.38 o 
   2   1   2     2329.90     2503.23     16.80 o 
   3   1   2       86.12       84.46      3.26 o 
   4   1   2       85.28       69.24      3.51 o 
   5   1   2      543.69      544.67      9.94 o 
   6   1   2      249.33      260.58      7.61 o 
   7   1   2      373.34      373.62      9.82 o 
   8   1   2       21.18       25.05      4.93 o 
  -7   2   2        7.50       27.68      5.55 o 
  -6   2   2       10.84       14.29      3.64 o 
  -5   2   2       76.90       74.26      4.72 o 
  -4   2   2       14.70        6.15      2.13 o 
  -3   2   2      427.16      407.78      7.62 o 
  -2   2   2        1.28        0.67      1.25 o 
  -1   2   2     1493.18     1651.75     13.05 o 
   0   2   2     2147.07     2314.80     21.80 o 
   1   2   2     7320.66     8204.12     42.29 o 
   2   2   2     1766.39     1882.67      9.15 o 
   3   2   2      126.34      133.82      5.93 o 
   4   2   2      334.13      346.43      7.07 o 
   5   2   2      971.02     1011.74     13.59 o 
   6   2   2      563.77      561.39     19.19 o 
   7   2   2        8.74        4.84      2.24 o 
   8   2   2       20.76       22.83      4.87 o 
   9   2   2       13.51       15.69      3.33 o 
  -7   3   2       12.56       10.73      4.85 o 
  -6   3   2       94.07       86.99      8.29 o 
  -5   3   2       93.94       84.94      7.68 o 
  -4   3   2      175.08      165.15      8.68 o 
  -3   3   2      676.03      681.86     15.74 o 
  -2   3   2      679.75      649.95      9.02 o 
  -1   3   2      850.27      892.17     15.58 o 
   0   3   2     2425.68     2516.56     19.00 o 
   1   3   2     2160.47     2413.76     14.25 o 
   2   3   2       95.85       93.92      2.70 o 
   3   3   2      130.07      146.35      2.66 o 
   4   3   2       62.81       68.95      2.74 o 
   5   3   2      102.52       90.45      6.23 o 
   6   3   2       20.71       16.67      2.83 o 
   7   3   2      214.22      191.65     11.07 o 
   8   3   2      354.80      339.54     15.30 o 
   9   3   2        1.78        6.28      2.94 o 
  -6   4   2       68.35       66.20      8.94 o 
  -5   4   2        0.71       -1.26      3.39 o 
  -4   4   2       17.22        7.54      4.01 o 
  -3   4   2      188.94      159.94      8.96 o 
  -2   4   2      229.88      232.82     10.14 o 
  -1   4   2      378.57      423.35      7.10 o 
   0   4   2      888.70      892.38     11.76 o 
   1   4   2      863.72      930.92      8.98 o 
   2   4   2      158.84      161.57      3.85 o 
   3   4   2        9.92        3.54      1.34 o 
   4   4   2      210.78      195.53      4.19 o 
   5   4   2      308.47      295.01      5.49 o 
   6   4   2       90.25       96.10      4.62 o 
   7   4   2       86.68       87.43      8.49 o 
   8   4   2       41.15       44.60      7.00 o 
   9   4   2        4.42       13.53      4.03 o 
  -6   5   2        0.20       -5.29      6.89 o 
  -5   5   2       10.24       16.87      5.43 o 
  -4   5   2        2.93       -1.48      3.33 o 
  -3   5   2       48.12       39.81      6.19 o 
  -2   5   2      125.34      125.98      8.60 o 
  -1   5   2     1384.87     1344.72     23.64 o 
   0   5   2      817.86      804.65     12.62 o 
   1   5   2        2.92        0.98      1.68 o 
   2   5   2      112.23      111.21      6.74 o 
   3   5   2      270.72      258.80      5.28 o 
   4   5   2      910.14      955.72     10.27 o 
   5   5   2      310.53      313.11      5.98 o 
   6   5   2       63.22       57.23      7.12 o 
   7   5   2       56.15       50.12      7.59 o 
   8   5   2        1.42        0.42      2.77 o 
   9   5   2        7.97       14.48      3.64 o 
  -5   6   2       67.28       69.87     10.42 o 
  -4   6   2      129.10      137.50     11.09 o 
  -3   6   2       84.83       70.51      8.07 o 
  -2   6   2      171.46      161.65      9.64 o 
  -1   6   2      561.80      589.77     17.15 o 
   0   6   2      224.35      205.20      7.21 o 
   1   6   2       89.29       77.68      4.79 o 
   2   6   2      199.73      198.68      5.11 o 
   3   6   2      101.34      100.62      3.93 o 
   4   6   2        0.42        0.87      1.34 o 
   5   6   2      520.56      493.14      8.06 o 
   6   6   2      766.36      802.04     22.44 o 
   7   6   2      225.86      207.73     12.80 o 
   8   6   2       13.73       16.30      6.89 o 
   9   6   2       38.78       45.80     10.76 o 
  -4   7   2       18.04       18.80      7.76 o 
  -3   7   2        8.76       20.14      5.57 o 
  -2   7   2        0.00       -0.45      2.55 o 
  -1   7   2        3.58       -2.47      2.58 o 
   0   7   2        8.57        6.45      3.36 o 
   1   7   2       32.80       36.84      4.02 o 
   2   7   2       10.65       10.77      3.57 o 
   3   7   2       24.50       17.22      2.70 o 
   4   7   2       24.90       29.49      3.27 o 
   5   7   2      497.20      487.82     14.11 o 
   6   7   2      156.41      186.08     11.37 o 
   7   7   2        1.09       -3.17      4.01 o 
   8   7   2        5.68        5.74      6.14 o 
   9   7   2       38.32       53.93     11.88 o 
  -2   8   2       61.36       71.02      7.45 o 
  -1   8   2       72.29       61.63      6.78 o 
   0   8   2        0.46        4.48      1.99 o 
   1   8   2        9.78       14.17      2.88 o 
   2   8   2      407.79      445.25     11.86 o 
   3   8   2      299.95      293.83      8.78 o 
   4   8   2       27.05       28.63      3.46 o 
   5   8   2        6.96        5.83      2.29 o 
   6   8   2        3.97        2.44      4.20 o 
   7   8   2        0.46        1.74      4.82 o 
   8   8   2        0.12        6.81      6.53 o 
  -1   9   2       10.16       12.05      3.11 o 
   0   9   2       23.93       25.66      3.92 o 
   1   9   2        1.64        7.34      3.24 o 
   2   9   2       14.01       18.66      4.79 o 
   3   9   2       58.11       63.37      6.04 o 
   4   9   2      218.87      249.56     12.55 o 
   5   9   2       56.67       49.11      6.47 o 
   7   9   2        4.44        3.67      5.80 o 
   1  10   2        2.86        0.15      1.81 o 
   2  10   2        2.64        0.89      3.24 o 
   3  10   2      101.10       80.71      8.60 o 
   4  10   2      146.08      148.23      9.58 o 
   5  10   2        7.17        6.36      2.91 o 
  -5 -10   3        0.23        2.97      2.86 o 
  -4 -10   3       14.44        4.85      2.66 o 
  -3 -10   3        2.60       -0.14      2.58 o 
  -6  -9   3      134.91      144.05      8.99 o 
  -5  -9   3      208.87      201.74     11.63 o 
  -4  -9   3        2.92        7.00      3.28 o 
  -3  -9   3       21.34       17.26      3.98 o 
  -2  -9   3       53.78       57.79      7.56 o 
  -1  -9   3      163.00      154.98     13.95 o 
   0  -9   3       13.74       16.43      3.02 o 
  -8  -8   3       21.78       20.31      8.66 o 
  -7  -8   3       81.01       89.20      9.86 o 
  -6  -8   3      239.09      225.58     11.60 o 
  -5  -8   3       78.58       90.99      8.54 o 
  -4  -8   3        0.28        0.11      2.49 o 
  -3  -8   3       17.15       16.64      4.48 o 
  -2  -8   3      181.64      163.72     10.45 o 
  -1  -8   3        0.29        1.76      1.85 o 
   0  -8   3       96.98       86.74     10.84 o 
   1  -8   3      101.54      103.20      6.79 o 
   2  -8   3       19.81       19.48      3.95 o 
  -8  -7   3       19.46       28.69      8.04 o 
  -7  -7   3        6.79       11.93      5.13 o 
  -6  -7   3       14.04       16.11      2.91 o 
  -5  -7   3        4.20        5.44      5.88 o 
  -4  -7   3       71.43       62.11      7.03 o 
  -3  -7   3       30.09       22.97      4.99 o 
  -2  -7   3      202.93      194.25      6.92 o 
  -1  -7   3        0.83        1.47      1.60 o 
   0  -7   3      294.02      282.81      8.90 o 
   1  -7   3      451.39      452.72     11.72 o 
   2  -7   3       46.67       56.47     13.28 o 
   3  -7   3        3.13        7.70      2.75 o 
  -9  -6   3        1.07       12.63      9.95 o 
  -8  -6   3       59.34       69.81     10.39 o 
  -7  -6   3      215.08      219.58     13.53 o 
  -6  -6   3       38.68       34.11      4.09 o 
  -5  -6   3       57.29       44.58      4.17 o 
  -4  -6   3      331.37      348.47      8.90 o 
  -3  -6   3      344.41      340.74      8.19 o 
  -2  -6   3      148.36      132.64      5.31 o 
  -1  -6   3      382.17      373.33      8.96 o 
   0  -6   3       11.45        6.01      2.56 o 
   1  -6   3       52.73       46.71      4.42 o 
   2  -6   3        0.14        1.30      1.96 o 
   3  -6   3       96.26       91.41      6.11 o 
   4  -6   3        4.62       10.62      2.86 o 
  -9  -5   3       17.60       24.04      9.55 o 
  -8  -5   3      223.97      213.31     14.29 o 
  -7  -5   3      128.84      160.78     11.77 o 
  -6  -5   3       66.71       52.88      4.73 o 
  -5  -5   3      119.38      108.68      6.60 o 
  -4  -5   3      225.92      222.39     11.85 o 
  -3  -5   3      151.23      126.33      3.50 o 
  -2  -5   3      364.38      397.24      6.05 o 
  -1  -5   3     1148.48     1152.28     17.22 o 
   0  -5   3       69.57       65.64      4.22 o 
   1  -5   3       97.43      100.69      5.28 o 
   2  -5   3        5.55        7.29      2.38 o 
   3  -5   3      245.51      245.73      8.38 o 
   4  -5   3      257.44      252.67     12.05 o 
   5  -5   3       11.99        2.58      5.18 o 
  -9  -4   3       44.80       37.46      5.13 o 
  -8  -4   3        3.98        4.62      3.67 o 
  -7  -4   3        0.83        2.66      4.54 o 
  -6  -4   3       15.85       16.25      4.96 o 
  -5  -4   3      107.94      108.84      8.18 o 
  -4  -4   3       87.99       93.74      6.70 o 
  -3  -4   3        3.57        2.43      0.70 o 
  -2  -4   3      671.74      665.13      7.05 o 
  -1  -4   3     1822.61     1892.24     22.94 o 
   0  -4   3      492.05      494.98     14.04 o 
   1  -4   3      433.62      428.17      8.73 o 
   2  -4   3      478.02      471.48      9.89 o 
   3  -4   3      539.49      542.45     11.24 o 
   4  -4   3       13.86       22.97      5.18 o 
   5  -4   3       22.53       25.89      5.94 o 
   6  -4   3        3.05        1.51      4.65 o 
  -9  -3   3       52.29       64.66      7.14 o 
  -8  -3   3       80.33       93.68      9.22 o 
  -7  -3   3      342.09      324.64     14.43 o 
  -6  -3   3      188.69      156.88     10.25 o 
  -5  -3   3      685.78      680.09     18.10 o 
  -4  -3   3     1297.24     1317.66     22.52 o 
  -3  -3   3      524.41      490.63     11.93 o 
  -2  -3   3      285.38      265.33      3.65 o 
  -1  -3   3      365.13      395.41      4.81 o 
   0  -3   3      172.99      175.70      4.60 o 
   1  -3   3      254.54      243.67      5.96 o 
   2  -3   3      757.62      829.60     11.84 o 
   3  -3   3       16.70       15.86      2.57 o 
   4  -3   3      215.55      218.71     10.37 o 
   5  -3   3      589.65      604.59     18.46 o 
   6  -3   3      120.80      100.13      9.55 o 
   7  -3   3        4.81       15.58      6.47 o 
  -9  -2   3       59.49       87.57      8.15 o 
  -8  -2   3        7.09       11.46      3.61 o 
  -7  -2   3       18.22       21.35      5.13 o 
  -6  -2   3       61.75       48.27      6.72 o 
  -5  -2   3      266.89      255.61     11.26 o 
  -4  -2   3       67.65       69.39      5.86 o 
  -3  -2   3     1796.84     1812.52     23.92 o 
  -2  -2   3     2490.47     2622.88     27.15 o 
  -1  -2   3       34.58       40.65      2.20 o 
   0  -2   3       83.67       69.72      2.03 o 
   1  -2   3     2350.66     2518.16     18.92 o 
   2  -2   3      555.01      520.59      5.77 o 
   3  -2   3     1355.30     1452.33     11.62 o 
   4  -2   3       40.46       36.03      4.85 o 
   5  -2   3       72.84       73.12      7.09 o 
   6  -2   3       70.80       67.26      7.48 o 
   7  -2   3        6.18        5.15      4.23 o 
  -9  -1   3        0.21        3.98      3.25 o 
  -8  -1   3       15.50        9.13      3.53 o 
  -7  -1   3        4.44        7.84      4.09 o 
  -6  -1   3       14.12       21.63      5.24 o 
  -5  -1   3        3.27        3.00      2.00 o 
  -4  -1   3     1609.12     1572.35     13.79 o 
  -3  -1   3     7186.29     7705.55     38.68 o 
  -2  -1   3     3118.76     3033.91     29.33 o 
  -1  -1   3      209.33      225.94      4.62 o 
   0  -1   3     8990.18     9753.46     61.30 o 
   1  -1   3    25145.47    27799.83    208.25 o 
   2  -1   3     3516.53     3911.81     21.59 o 
   3  -1   3      263.97      248.44      5.53 o 
   4  -1   3       81.27       90.19      5.57 o 
   5  -1   3       17.26       11.71      2.35 o 
   6  -1   3        4.03       -2.10      2.10 o 
   7  -1   3       22.83       30.20      5.49 o 
   8  -1   3      138.73      138.14     10.84 o 
  -8   0   3       41.40       45.47      5.97 o 
  -7   0   3       79.00       87.32      8.32 o 
  -6   0   3      106.21      122.82      9.02 o 
  -5   0   3      423.38      412.71      8.39 o 
  -4   0   3       82.61       61.96      3.26 o 
  -3   0   3       78.92       59.79      2.89 o 
  -2   0   3       19.22       18.84      2.10 o 
  -1   0   3      432.68      426.56      5.08 o 
   0   0   3       61.51       63.99      2.83 o 
   1   0   3        6.18        8.43      1.16 o 
   2   0   3     1213.99     1227.20     11.87 o 
   3   0   3     2505.34     2521.17     19.37 o 
   4   0   3     1534.45     1496.31     15.77 o 
   5   0   3        8.14        4.76      3.60 o 
   6   0   3       87.93       95.89      5.17 o 
   7   0   3      175.87      192.44     10.17 o 
   8   0   3       75.27       69.56      7.76 o 
  -7   1   3       18.73       22.33      4.45 o 
  -6   1   3        6.05        7.95      2.77 o 
  -5   1   3      100.17      102.69      7.65 o 
  -4   1   3      154.53      131.82      4.75 o 
  -3   1   3      261.13      237.86      5.66 o 
  -2   1   3       56.26       48.33      2.63 o 
  -1   1   3      426.64      417.93      8.04 o 
   0   1   3     1554.62     1582.01     15.77 o 
   1   1   3      442.73      432.83      8.63 o 
   2   1   3      475.27      447.55      6.65 o 
   3   1   3     1057.37     1076.04     11.86 o 
   4   1   3      188.50      199.59      5.58 o 
   5   1   3        8.85       10.37      6.09 o 
   6   1   3       25.15       26.69      3.24 o 
   7   1   3      123.15      136.59      6.30 o 
   8   1   3       28.54       18.47      3.23 o 
  -6   2   3      222.03      202.30     10.31 o 
  -5   2   3     1158.26     1204.39     16.29 o 
  -4   2   3      905.19      921.50     12.90 o 
  -3   2   3      104.17       99.96     11.37 o 
  -2   2   3      533.34      608.21      8.62 o 
  -1   2   3     3272.68     3386.48     30.73 o 
   0   2   3     3961.57     4181.13     33.93 o 
   1   2   3       96.08       98.29      3.38 o 
   2   2   3     2608.34     2815.52     14.93 o 
   3   2   3     1240.09     1296.83     13.31 o 
   4   2   3      124.11      125.16      4.69 o 
   5   2   3      334.71      329.45      7.96 o 
   6   2   3      299.67      296.13      8.24 o 
   7   2   3      471.35      457.42     10.99 o 
   8   2   3      145.25      134.16     10.25 o 
   9   2   3       74.84       82.25      8.04 o 
  -7   3   3       30.80       27.01      6.42 o 
  -6   3   3       94.26       93.32      8.35 o 
  -5   3   3      262.06      267.26     11.51 o 
  -4   3   3        4.12        8.58      3.32 o 
  -3   3   3      101.00       84.65      4.27 o 
  -2   3   3       38.42       35.48      4.01 o 
  -1   3   3       58.52       75.11      5.29 o 
   0   3   3      335.88      351.95      9.36 o 
   1   3   3     3877.80     4266.86     26.76 o 
   2   3   3     6710.45     7403.36     39.89 o 
   3   3   3      148.61      151.52      2.77 o 
   4   3   3      193.87      208.32      9.24 o 
   5   3   3      690.34      648.84     15.34 o 
   6   3   3     1167.99     1187.53     16.55 o 
   7   3   3       12.90        6.90      5.22 o 
   8   3   3        1.10       -1.74      3.14 o 
   9   3   3        2.24       -0.95      2.91 o 
  -6   4   3        1.17        3.59      4.31 o 
  -5   4   3        1.45       -1.40      3.14 o 
  -4   4   3        2.23        3.19      3.19 o 
  -3   4   3      253.53      255.05     11.12 o 
  -2   4   3      310.15      271.69      6.65 o 
  -1   4   3       59.03       58.89      5.46 o 
   0   4   3      591.78      533.52     12.86 o 
   1   4   3     1760.62     1918.60     17.34 o 
   2   4   3     1453.95     1616.52     12.56 o 
   3   4   3        4.23        6.89      1.28 o 
   4   4   3        0.23       -0.76      0.76 o 
   5   4   3      700.27      693.05      8.71 o 
   6   4   3      310.04      299.18      6.42 o 
   7   4   3      121.74      145.51     10.73 o 
   8   4   3      283.76      274.91     13.95 o 
   9   4   3        5.47        8.80      3.70 o 
  -5   5   3       46.49       48.30      7.54 o 
  -4   5   3       83.07       78.50      8.24 o 
  -3   5   3      106.47       94.94      8.12 o 
  -2   5   3      192.02      199.83     10.34 o 
  -1   5   3      233.37      198.88      9.89 o 
   0   5   3       11.23       23.06      4.51 o 
   1   5   3       22.18       23.29      2.77 o 
   2   5   3       17.90       17.06      1.94 o 
   3   5   3      136.80      140.14      4.09 o 
   4   5   3      440.88      473.10      7.24 o 
   5   5   3      183.52      182.78      6.31 o 
   6   5   3      300.16      292.13      8.35 o 
   7   5   3      680.42      674.71     21.68 o 
   8   5   3      216.88      224.88     12.75 o 
   9   5   3       25.43       15.44      4.26 o 
  -5   6   3        5.25       -3.78      6.14 o 
  -4   6   3       18.51       16.39      5.35 o 
  -3   6   3        9.53       15.49      4.96 o 
  -2   6   3        4.15        6.53      3.64 o 
  -1   6   3      266.90      267.91     11.88 o 
   0   6   3      695.00      749.15     18.74 o 
   1   6   3      206.81      173.58      6.49 o 
   2   6   3        1.14        1.70      1.48 o 
   3   6   3      103.43      107.31      4.07 o 
   4   6   3      638.92      658.46      9.33 o 
   5   6   3      485.88      508.28     10.75 o 
   6   6   3       43.28       51.74      7.23 o 
   7   6   3        1.27        2.44      4.62 o 
   8   6   3        3.52       -0.20      4.90 o 
   9   6   3        0.30       -1.18      3.11 o 
  -4   7   3       57.11       54.04      9.75 o 
  -3   7   3       25.16       13.42      5.94 o 
  -2   7   3       19.70       16.72      3.89 o 
  -1   7   3      345.08      361.17     14.46 o 
   0   7   3      385.61      389.77     14.57 o 
   1   7   3        5.08        6.67      2.65 o 
   2   7   3       16.99       18.61      3.19 o 
   3   7   3      337.12      333.83      7.10 o 
   4   7   3      139.61      144.45      4.92 o 
   5   7   3        6.88        3.89      2.14 o 
   6   7   3       96.08      109.82      9.83 o 
   7   7   3       88.06       99.12     10.20 o 
   8   7   3        2.60        4.85      5.66 o 
   9   7   3        0.70        5.15      8.88 o 
  -2   8   3        4.67        6.39      2.63 o 
  -1   8   3        1.16        0.28      2.49 o 
   0   8   3       14.66       17.15      4.23 o 
   1   8   3       83.52       84.15      5.91 o 
   2   8   3      494.30      482.09     11.74 o 
   3   8   3       91.18      104.57      5.89 o 
   4   8   3       97.87      102.60      5.55 o 
   5   8   3      344.35      350.80     14.79 o 
   6   8   3      301.48      290.99     14.43 o 
   7   8   3       48.03       67.12      9.19 o 
   8   8   3        0.21        9.02      7.09 o 
   0   9   3       30.46       33.37      5.18 o 
   1   9   3      107.90      105.11      8.94 o 
   2   9   3      133.03      160.37      7.19 o 
   3   9   3      101.16      114.53      6.47 o 
   4   9   3       28.64       35.22      6.19 o 
   6   9   3        7.98        9.83      4.23 o 
   7   9   3        0.36       -0.62      5.41 o 
   1  10   3       31.50       36.84      4.71 o 
   2  10   3       27.52       34.18      5.53 o 
   3  10   3        0.99        2.15      2.42 o 
   4  10   3        5.45        6.53      3.33 o 
  -6  -9   4        6.81        8.40      2.97 o 
  -5  -9   4       21.86       27.65      4.12 o 
  -4  -9   4       22.99       20.51      4.17 o 
  -3  -9   4        1.80        3.89      2.80 o 
  -2  -9   4       31.91       35.89      6.47 o 
  -1  -9   4      122.58      138.31     13.48 o 
   0  -9   4       49.54       51.43      4.77 o 
  -8  -8   4        7.27        1.54      7.87 o 
  -7  -8   4        1.88        5.79      2.62 o 
  -6  -8   4        5.11        6.72      3.08 o 
  -5  -8   4       71.74       65.50      7.56 o 
  -4  -8   4        6.84        6.36      3.36 o 
  -3  -8   4       40.56       38.58      6.19 o 
  -2  -8   4        0.25        5.04      2.91 o 
  -1  -8   4        9.86       10.73      5.72 o 
   0  -8   4       37.23       36.67      4.42 o 
   1  -8   4       11.84       13.88      3.08 o 
   2  -8   4        3.59        3.63      2.14 o 
  -8  -7   4       10.44        2.80      6.84 o 
  -7  -7   4       98.04      107.87      6.78 o 
  -6  -7   4      123.29      140.49      6.94 o 
  -5  -7   4       76.27       74.72      6.44 o 
  -4  -7   4      105.60       87.83      8.43 o 
  -3  -7   4       83.67       73.74      7.76 o 
  -2  -7   4       12.85        9.97      3.78 o 
  -1  -7   4      123.83      123.99      5.83 o 
   0  -7   4        0.21        4.74      2.18 o 
   1  -7   4      115.15      129.80     11.25 o 
   2  -7   4       26.17       29.49      5.14 o 
   3  -7   4        0.76       -0.76      2.04 o 
  -9  -6   4       13.21        9.47     10.23 o 
  -8  -6   4       37.92       44.49      8.91 o 
  -7  -6   4       51.15       55.69      6.84 o 
  -6  -6   4       26.52       20.28      3.30 o 
  -5  -6   4      204.74      188.89      7.38 o 
  -4  -6   4       62.70       61.85      4.43 o 
  -3  -6   4       41.97       37.18      5.72 o 
  -2  -6   4      809.57      760.64     14.18 o 
  -1  -6   4       20.44       21.59      2.99 o 
   0  -6   4       66.11       78.66      6.08 o 
   1  -6   4      311.74      319.65     10.14 o 
   2  -6   4       41.90       41.67      4.53 o 
   3  -6   4        0.21       -1.91      1.91 o 
   4  -6   4        9.93       10.31      3.14 o 
  -9  -5   4       11.96        8.80      9.16 o 
  -8  -5   4        1.57       -2.30      5.57 o 
  -7  -5   4      119.55      116.18     10.62 o 
  -6  -5   4      197.31      183.89     11.26 o 
  -5  -5   4      154.49      154.51      6.93 o 
  -4  -5   4       90.31       96.72      5.09 o 
  -3  -5   4      175.65      171.18      7.02 o 
  -2  -5   4      401.51      373.09      8.42 o 
  -1  -5   4      951.69      950.91     12.93 o 
   0  -5   4        2.36        2.23      1.99 o 
   1  -5   4      134.29      131.08      5.84 o 
   2  -5   4      180.58      171.47      6.98 o 
   3  -5   4        9.20        9.79      2.68 o 
   4  -5   4       41.44       44.66      6.25 o 
   5  -5   4        1.13        3.08      5.41 o 
  -9  -4   4       16.21        7.70      3.67 o 
  -8  -4   4      103.37       97.52      9.81 o 
  -7  -4   4      449.76      417.03     17.20 o 
  -6  -4   4      216.49      219.81     12.30 o 
  -5  -4   4       25.16       23.62      5.38 o 
  -4  -4   4       96.04      105.73      7.28 o 
  -3  -4   4     1716.09     1785.99     18.37 o 
  -2  -4   4      819.42      841.28      9.41 o 
  -1  -4   4      465.48      465.96      5.93 o 
   0  -4   4       49.86       43.32      3.17 o 
   1  -4   4      219.00      240.07      6.86 o 
   2  -4   4      125.81      115.26      5.28 o 
   3  -4   4      168.45      164.37      6.60 o 
   4  -4   4      296.41      318.00     13.28 o 
   5  -4   4      149.33      151.42     11.46 o 
   6  -4   4       37.64       36.98      8.71 o 
  -9  -3   4       40.52       52.75      6.36 o 
  -8  -3   4        0.90        7.70      3.78 o 
  -7  -3   4       32.84       33.39      6.64 o 
  -6  -3   4       63.48       53.54      7.45 o 
  -5  -3   4       88.50       80.18      7.51 o 
  -4  -3   4        1.16        3.19      2.75 o 
  -3  -3   4        5.99        2.63      2.13 o 
  -2  -3   4     1024.29     1063.18      8.96 o 
  -1  -3   4     1573.65     1619.73     11.02 o 
   0  -3   4     1189.94     1197.91     11.26 o 
   1  -3   4      173.73      173.62      5.22 o 
   2  -3   4       54.91       59.00      3.71 o 
   3  -3   4      330.50      341.91     12.13 o 
   4  -3   4      137.89      130.89      9.05 o 
   5  -3   4        0.28        1.93      3.33 o 
   6  -3   4       20.10       23.70      6.08 o 
   7  -3   4        3.14        4.31      6.81 o 
  -9  -2   4       10.81        3.05      3.36 o 
  -8  -2   4      127.55      124.22     10.20 o 
  -7  -2   4      127.39      126.21     10.25 o 
  -6  -2   4        8.24        7.79      4.15 o 
  -5  -2   4       93.74       86.26      7.40 o 
  -4  -2   4      496.37      468.78     13.36 o 
  -3  -2   4      799.52      771.31     15.69 o 
  -2  -2   4      819.18      789.58     13.98 o 
  -1  -2   4      106.92       96.14      2.70 o 
   0  -2   4        0.18        1.18      0.81 o 
   1  -2   4     1170.39     1410.46     18.84 o 
   2  -2   4      350.87      373.79      8.84 o 
   3  -2   4        6.56        6.90      1.32 o 
   4  -2   4       57.07       49.22      5.66 o 
   5  -2   4      153.44      144.92      8.77 o 
   6  -2   4      198.51      176.24     10.65 o 
   7  -2   4       21.05       12.80      5.27 o 
  -8  -1   4       97.31      102.25      8.96 o 
  -7  -1   4       15.64       27.03      5.55 o 
  -6  -1   4        0.91       -3.14      3.14 o 
  -5  -1   4      199.48      201.85     10.31 o 
  -4  -1   4      400.71      325.89      5.80 o 
  -3  -1   4       59.75       64.38      7.14 o 
  -2  -1   4      836.47      860.12     14.85 o 
  -1  -1   4     1307.09     1325.51     10.09 o 
   0  -1   4     2575.08     2821.90     23.98 o 
   1  -1   4      909.51     1018.75     10.00 o 
   2  -1   4       91.35       66.02      2.66 o 
   3  -1   4     2355.18     2589.83     20.66 o 
   4  -1   4      311.39      298.50      7.16 o 
   5  -1   4       56.33       42.39      3.70 o 
   6  -1   4      162.24      143.63      9.02 o 
   7  -1   4        7.57        9.47      3.61 o 
   8  -1   4        0.71        3.22      5.13 o 
  -8   0   4        1.36       -2.41      3.19 o 
  -7   0   4       16.89       21.60      4.71 o 
  -6   0   4        4.24        5.49      3.84 o 
  -5   0   4        9.55        6.48      1.67 o 
  -4   0   4       22.13       17.53      2.03 o 
  -3   0   4     1628.43     1534.77     13.50 o 
  -2   0   4     3760.53     3839.54     22.83 o 
  -1   0   4       12.61        8.61      1.36 o 
   0   0   4     2858.92     3127.76     25.63 o 
   1   0   4      300.25      330.10      7.70 o 
   2   0   4     2282.82     2487.66     13.83 o 
   3   0   4       27.63       26.82      3.03 o 
   4   0   4      160.17      159.34      5.34 o 
   5   0   4      299.60      278.24      7.53 o 
   6   0   4       11.14        8.76      2.33 o 
   7   0   4        1.28       -1.04      3.03 o 
   8   0   4       24.36       23.87      5.80 o 
  -7   1   4       25.82       33.28      5.60 o 
  -6   1   4      131.77      129.49      8.57 o 
  -5   1   4      422.95      419.79      8.95 o 
  -4   1   4      704.83      726.29     11.07 o 
  -3   1   4      761.95      736.26     11.81 o 
  -2   1   4      526.45      507.58      7.53 o 
  -1   1   4       60.01       54.74      3.70 o 
   0   1   4      253.48      257.09      6.53 o 
   2   1   4      242.32      260.72      5.45 o 
   3   1   4     1698.44     1740.83     40.40 o 
   4   1   4     2982.40     3167.73     25.29 o 
   5   1   4      249.00      228.24     17.23 o 
   6   1   4       67.58       60.72      7.14 o 
   7   1   4      248.29      274.44      8.62 o 
   8   1   4      177.48      188.30     18.39 o 
  -6   2   4       21.87       28.46      3.85 o 
  -5   2   4       98.23       96.44      5.65 o 
  -4   2   4       15.15       11.96      2.66 o 
  -3   2   4      243.98      237.62      6.42 o 
  -2   2   4       66.39       50.58      3.10 o 
  -1   2   4        1.97        6.50      2.33 o 
   0   2   4      592.23      559.04     10.79 o 
   1   2   4      528.94      514.30     10.14 o 
   2   2   4     1029.65      981.30      8.44 o 
   3   2   4     1841.33     1845.30     34.15 o 
   4   2   4      646.97      596.42     10.08 o 
   5   2   4      139.07      137.18      5.74 o 
   6   2   4       11.88       12.01      2.79 o 
   7   2   4       29.76       32.32      8.07 o 
   8   2   4       20.28       23.77      6.84 o 
   9   2   4        6.35        6.30      3.56 o 
  -6   3   4        9.48       11.18      4.20 o 
  -5   3   4       63.30       57.09      6.72 o 
  -4   3   4      226.60      241.37     10.25 o 
  -3   3   4      670.45      651.29     10.84 o 
  -2   3   4        0.50        1.84      1.67 o 
  -1   3   4       24.47       35.66      4.26 o 
   0   3   4     2215.77     2273.31     25.80 o 
   1   3   4     2746.17     3107.71     30.65 o 
   2   3   4      171.30      182.19      5.08 o 
   3   3   4      187.61      205.39      4.30 o 
   4   3   4       58.96       53.34      5.52 o 
   5   3   4        3.24        5.12      2.14 o 
   6   3   4       49.24       51.74      4.45 o 
   7   3   4       16.86       16.77      2.98 o 
   8   3   4       79.99       81.52      8.38 o 
   9   3   4       25.31       16.67      3.89 o 
  -6   4   4        9.66       16.78      5.04 o 
  -5   4   4       91.57       88.84      8.46 o 
  -4   4   4       56.09       53.26      6.86 o 
  -3   4   4      128.86      116.63      8.43 o 
  -2   4   4      137.46      148.94      5.48 o 
  -1   4   4        0.02        2.07      2.97 o 
   0   4   4      268.61      219.47      8.82 o 
   1   4   4      233.85      263.62      9.30 o 
   2   4   4     1844.61     1915.67     14.25 o 
   3   4   4      700.74      710.32     10.95 o 
   4   4   4       29.72       33.38      2.02 o 
   5   4   4       28.75       28.77      2.49 o 
   6   4   4      182.04      184.64      5.39 o 
   7   4   4      248.40      239.92      8.42 o 
   8   4   4      130.35      141.81     11.07 o 
   9   4   4        0.06        2.61      3.05 o 
  -5   5   4       33.97       38.41      6.61 o 
  -4   5   4       11.87       14.23      4.93 o 
  -3   5   4        7.47       10.95      4.23 o 
  -2   5   4      268.20      257.35     11.46 o 
  -1   5   4      287.51      294.05     11.93 o 
   0   5   4      466.42      481.30     14.06 o 
   1   5   4      798.72      847.06     17.82 o 
   2   5   4     1268.41     1358.11     12.76 o 
   3   5   4      224.67      236.13      5.29 o 
   4   5   4        0.17        0.15      1.21 o 
   5   5   4       46.92       36.02      3.61 o 
   6   5   4      124.31      123.40      4.32 o 
   7   5   4        1.84        1.15      3.81 o 
   8   5   4       57.64       63.90      7.90 o 
   9   5   4       44.00       46.17      6.00 o 
  -5   6   4       25.51       26.59      8.18 o 
  -4   6   4       50.72       52.11      8.29 o 
  -3   6   4       97.17       92.06      8.91 o 
  -2   6   4      196.38      168.12     10.62 o 
  -1   6   4      397.42      393.22     14.65 o 
   0   6   4       65.36       74.24      7.26 o 
   1   6   4       11.49        4.20      3.70 o 
   2   6   4        4.75        3.97      2.28 o 
   3   6   4        0.25        0.34      2.15 o 
   4   6   4      214.34      197.08      5.85 o 
   5   6   4      175.00      171.92      6.74 o 
   6   6   4       64.32       71.41      6.16 o 
   7   6   4      130.43      137.92     11.60 o 
   8   6   4      192.74      197.48     14.65 o 
   9   6   4       52.36       52.50      7.23 o 
  -4   7   4        1.35        6.05      7.09 o 
  -3   7   4       19.91       24.74      6.36 o 
  -2   7   4       21.85       31.07      6.19 o 
  -1   7   4        6.59        8.38      3.78 o 
   0   7   4        0.35        5.24      3.19 o 
   1   7   4      160.33      148.34      9.75 o 
   2   7   4      175.85      172.67     11.75 o 
   3   7   4        1.59        1.56      1.69 o 
   4   7   4       26.74       29.27      2.76 o 
   5   7   4      415.08      413.05     10.26 o 
   6   7   4      166.95      164.45     11.26 o 
   7   7   4       15.77        9.86      5.46 o 
   8   7   4        8.44        4.87      6.75 o 
   9   7   4        2.36       13.50     10.31 o 
  -2   8   4        1.03        3.50      2.27 o 
  -1   8   4       51.66       62.11      7.23 o 
   0   8   4      244.98      246.64     12.58 o 
   1   8   4       24.24       31.32      5.66 o 
   2   8   4       15.77       15.27      3.46 o 
   3   8   4        8.99       11.32      2.49 o 
   4   8   4      104.45      107.39      4.80 o 
   5   8   4       76.67       71.03      5.11 o 
   6   8   4        7.12        4.03      4.71 o 
   7   8   4       66.27       72.25      9.53 o 
   8   8   4        7.21        6.08      7.62 o 
  -1   9   4        0.22       -2.38      2.38 o 
   0   9   4        0.03       -2.30      2.41 o 
   1   9   4       10.14       12.21      3.11 o 
   2   9   4       20.00       24.82      4.96 o 
   3   9   4        8.30        9.96      2.56 o 
   4   9   4        9.94       13.76      3.75 o 
   6   9   4       69.51       66.79      8.52 o 
   7   9   4       39.05       42.39      8.57 o 
   1  10   4        2.90       12.38      3.25 o 
   2  10   4        0.58       16.36      3.78 o 
   3  10   4       72.01       76.22      5.60 o 
   4  10   4       20.90       26.03      4.37 o 
  -6  -9   5       91.89       80.09      8.04 o 
  -5  -9   5       14.95       21.46      4.23 o 
  -4  -9   5       17.24       26.08      4.06 o 
  -3  -9   5       62.51       79.31      9.08 o 
  -2  -9   5        6.03        2.61      6.58 o 
  -1  -9   5       14.54       17.62      8.82 o 
  -7  -8   5       58.33       49.45      5.97 o 
  -6  -8   5      135.89      137.97      9.30 o 
  -5  -8   5       86.49       90.71      9.08 o 
  -4  -8   5       18.82       10.51      3.73 o 
  -3  -8   5        0.14        1.51      2.38 o 
  -2  -8   5       46.34       41.94      7.93 o 
  -1  -8   5        0.52       -1.20      4.51 o 
   0  -8   5       57.62       62.92     10.11 o 
   1  -8   5       32.20       26.89      3.71 o 
  -8  -7   5        0.44        2.24      6.50 o 
  -7  -7   5       31.21       29.26      4.58 o 
  -6  -7   5       22.94       30.65      4.10 o 
  -5  -7   5      347.43      318.08     14.23 o 
  -4  -7   5      294.34      280.96     13.39 o 
  -3  -7   5       29.49       25.91      5.24 o 
  -2  -7   5       32.19       32.27      6.44 o 
  -1  -7   5      226.51      237.36      9.68 o 
   0  -7   5      261.46      271.49      8.86 o 
   1  -7   5       99.60       98.23     10.88 o 
   2  -7   5        3.09        4.56      2.25 o 
   3  -7   5        3.69        9.38      3.24 o 
  -8  -6   5       14.82       22.44      8.04 o 
  -7  -6   5       35.23       32.79      8.21 o 
  -6  -6   5       90.50       98.87      6.22 o 
  -5  -6   5      390.65      370.51     10.21 o 
  -4  -6   5      539.42      563.01     11.81 o 
  -3  -6   5       37.47       39.00      6.02 o 
  -2  -6   5        1.56        1.74      3.17 o 
  -1  -6   5      587.54      585.54     28.10 o 
   0  -6   5      268.02      282.44      8.41 o 
   1  -6   5        0.15       -0.72      2.24 o 
   2  -6   5       81.32       83.14     11.63 o 
   3  -6   5       64.45       58.19      5.23 o 
   4  -6   5        1.04        6.67      2.58 o 
  -9  -5   5       12.71       15.46     10.81 o 
  -8  -5   5       55.60       64.21     10.09 o 
  -7  -5   5      155.45      175.21     12.38 o 
  -6  -5   5       19.55       18.13      5.55 o 
  -5  -5   5       44.31       42.19      9.85 o 
  -4  -5   5        7.11       13.85      5.74 o 
  -3  -5   5       51.99       51.05      3.90 o 
  -2  -5   5      198.51      176.85      8.17 o 
  -1  -5   5       77.13       67.98      7.76 o 
   0  -5   5       35.80       26.88      3.11 o 
   1  -5   5      602.65      597.31     29.47 o 
   2  -5   5      679.01      696.56     13.56 o 
   3  -5   5       70.39       75.21      8.71 o 
   4  -5   5        4.11        2.61      2.49 o 
   5  -5   5       29.73       23.78      4.31 o 
  -9  -4   5       24.30       11.04      4.09 o 
  -8  -4   5       12.62       18.01      7.03 o 
  -7  -4   5      113.17       85.39      9.67 o 
  -6  -4   5      267.71      282.08     13.92 o 
  -5  -4   5      152.39      163.24      9.97 o 
  -4  -4   5       11.92        8.85      3.45 o 
  -3  -4   5       63.74       63.99      5.49 o 
  -2  -4   5      535.74      526.26      6.47 o 
  -1  -4   5     1337.41     1409.78     11.65 o 
   0  -4   5       15.19       11.02      3.05 o 
   1  -4   5       56.54       64.30      4.13 o 
   2  -4   5       66.75       76.44      7.28 o 
   3  -4   5       21.78       20.60      3.28 o 
   4  -4   5       37.74       30.87      5.43 o 
   5  -4   5       18.75       13.73      5.49 o 
   6  -4   5        3.17        4.48      6.84 o 
  -9  -3   5        9.24       11.96      3.45 o 
  -8  -3   5       61.76       56.65      7.40 o 
  -7  -3   5      427.21      435.16     17.37 o 
  -6  -3   5      450.52      435.83     16.50 o 
  -5  -3   5       36.47       43.62      6.22 o 
  -4  -3   5        2.78        0.39      2.61 o 
  -3  -3   5       77.94       69.31      5.41 o 
  -2  -3   5      971.00      915.73      8.71 o 
  -1  -3   5        2.50        5.42      1.02 o 
   0  -3   5     1950.25     1973.54     18.19 o 
   1  -3   5     2050.68     2181.30     19.72 o 
   2  -3   5       88.58       95.47      5.52 o 
   3  -3   5       23.80       25.92      3.07 o 
   4  -3   5      338.99      341.28     13.11 o 
   5  -3   5      263.70      266.25     12.77 o 
   6  -3   5       45.14       41.83      7.56 o 
  -9  -2   5       30.68       36.78      5.55 o 
  -8  -2   5       44.63       44.49      6.02 o 
  -7  -2   5       42.22       42.36      6.78 o 
  -6  -2   5        0.23        1.74      3.47 o 
  -5  -2   5       74.21       61.80      6.67 o 
  -4  -2   5      147.28      152.15      8.35 o 
  -3  -2   5       23.86       28.91      4.01 o 
  -2  -2   5       43.30       40.23      3.98 o 
  -1  -2   5     1666.35     1690.78     12.94 o 
   0  -2   5    10660.40    11742.85     63.73 o 
   1  -2   5      613.63      596.95      8.74 o 
   2  -2   5      394.26      402.81      7.69 o 
   3  -2   5      319.39      332.69      7.47 o 
   4  -2   5     1144.46     1144.50     22.80 o 
   5  -2   5      151.52      143.55      9.10 o 
   6  -2   5       10.13        1.43      3.47 o 
   7  -2   5       25.65       24.37      7.12 o 
  -8  -1   5       37.01       38.88      5.52 o 
  -7  -1   5       45.89       52.95      7.17 o 
  -6  -1   5        8.43        5.80      3.64 o 
  -5  -1   5       27.14       23.36      4.85 o 
  -4  -1   5      396.14      377.43      8.61 o 
  -3  -1   5     1716.34     1705.66     14.74 o 
  -2  -1   5     1903.78     1894.19     13.52 o 
  -1  -1   5      540.64      496.24      9.37 o 
   0  -1   5      243.14      239.14      6.39 o 
   1  -1   5      955.27     1097.18     11.88 o 
   2  -1   5       20.73       17.69      1.88 o 
   3  -1   5       12.97       10.12      1.40 o 
   4  -1   5      125.68      120.09      4.92 o 
   5  -1   5       97.02       90.85      7.56 o 
   6  -1   5      342.51      322.31     13.34 o 
   7  -1   5      101.16       86.87      8.88 o 
   8  -1   5       21.38        9.97      6.72 o 
  -8   0   5       48.50       51.77      6.50 o 
  -7   0   5       71.85       80.09      8.24 o 
  -6   0   5        1.34       -3.00      3.00 o 
  -5   0   5       37.68       31.10      5.27 o 
  -4   0   5      743.23      745.75     10.42 o 
  -3   0   5      202.79      182.97      4.93 o 
  -2   0   5      853.08      838.85      9.24 o 
  -1   0   5     1805.23     1858.07     18.24 o 
   0   0   5        2.08        3.95      1.51 o 
   1   0   5       95.96      115.73      5.10 o 
   2   0   5      490.27      475.36      5.60 o 
   3   0   5     1686.73     1813.00     17.21 o 
   4   0   5      418.71      416.01      8.66 o 
   5   0   5       95.85       87.08      4.98 o 
   6   0   5      259.39      254.00      7.99 o 
   7   0   5      121.85      126.46      9.81 o 
   8   0   5       10.47        4.15      4.40 o 
  -7   1   5       25.43       26.56      5.15 o 
  -6   1   5       83.76       87.86      8.12 o 
  -5   1   5       53.31       53.40      3.87 o 
  -4   1   5        2.74        6.14      2.00 o 
  -3   1   5      616.46      604.79      9.52 o 
  -2   1   5     4016.10     4084.43     26.46 o 
  -1   1   5      818.19      773.52     12.27 o 
   0   1   5       79.89       90.12      4.57 o 
   2   1   5     1373.93     1315.35     13.45 o 
   3   1   5     1596.85     1621.48     16.14 o 
   4   1   5      186.94      198.34      6.19 o 
   5   1   5       96.17       94.47      7.38 o 
   6   1   5       20.46       18.30      2.88 o 
   7   1   5       18.74       23.05      3.58 o 
   8   1   5        2.95       -3.19      3.42 o 
  -6   2   5      204.18      209.08     10.81 o 
  -5   2   5      274.10      289.72      7.96 o 
  -4   2   5      266.71      249.40      7.32 o 
  -3   2   5      549.13      540.10      9.74 o 
  -2   2   5     1366.61     1402.65     23.88 o 
  -1   2   5      144.82      129.46      6.02 o 
   0   2   5       96.19      109.62      5.43 o 
   1   2   5      253.91      255.55      7.76 o 
   2   2   5      440.02      443.94      5.96 o 
   3   2   5        1.70        1.18      1.52 o 
   4   2   5     1237.42     1182.30     14.94 o 
   5   2   5     1310.85     1318.42     17.10 o 
   6   2   5       46.38       50.29      4.37 o 
   7   2   5        3.09        0.81      2.06 o 
   8   2   5       84.61       88.54      6.00 o 
   9   2   5      129.36      142.71      8.66 o 
  -6   3   5       31.76       27.06      5.13 o 
  -5   3   5      192.63      205.97     10.23 o 
  -4   3   5      106.68      103.89      5.52 o 
  -3   3   5      472.85      490.35     10.07 o 
  -2   3   5       34.44       25.56      5.52 o 
  -1   3   5       49.97       39.47      4.45 o 
   0   3   5     1861.21     2125.89     25.94 o 
   1   3   5     2696.24     3043.69     31.52 o 
   2   3   5     1517.37     1561.40     33.44 o 
   3   3   5      618.01      559.37      9.25 o 
   4   3   5      583.17      535.79     15.07 o 
   5   3   5      316.60      332.89      8.70 o 
   6   3   5        4.68        3.77      3.08 o 
   7   3   5       19.01       15.87      3.28 o 
   8   3   5       29.56       27.94      3.88 o 
   9   3   5        4.70        2.89      3.98 o 
  -6   4   5        0.46        1.26      4.29 o 
  -5   4   5       67.97       80.38      8.24 o 
  -4   4   5       62.08       59.06      6.92 o 
  -3   4   5      188.02      178.69      6.58 o 
  -2   4   5       32.82       34.33      3.38 o 
  -1   4   5      101.33      105.17      7.26 o 
   0   4   5      847.81      834.88     17.06 o 
   1   4   5     1253.59     1267.46     20.70 o 
   2   4   5      224.14      222.68      6.23 o 
   3   4   5      169.48      167.56      5.69 o 
   4   4   5       56.65       60.60      3.06 o 
   5   4   5       97.11       98.78      4.10 o 
   6   4   5        8.73        8.62      1.86 o 
   7   4   5      231.75      220.61      8.24 o 
   8   4   5       97.10       96.01      9.24 o 
   9   4   5       20.29       25.69      4.37 o 
  -5   5   5       34.59       28.24      6.53 o 
  -4   5   5      262.51      263.34     12.61 o 
  -3   5   5      110.74       85.50      8.10 o 
  -2   5   5       31.16       29.25      5.60 o 
  -1   5   5        1.72        2.41      3.53 o 
   0   5   5      236.52      211.01     10.20 o 
   1   5   5       86.91       78.83      6.67 o 
   2   5   5      741.15      800.16     17.54 o 
   3   5   5     1550.38     1671.68     18.70 o 
   4   5   5      299.29      301.71      8.20 o 
   5   5   5       57.25       57.69      4.40 o 
   6   5   5      243.46      219.34      5.79 o 
   7   5   5      645.13      687.88     10.87 o 
   8   5   5      259.70      275.86     13.95 o 
   9   5   5       28.07       29.70      4.82 o 
  -4   6   5        9.63        5.18      4.87 o 
  -3   6   5        4.45        6.81      3.78 o 
  -2   6   5       71.20       68.97      7.87 o 
  -1   6   5      106.49      106.91      8.88 o 
   0   6   5       50.23       45.50      6.39 o 
   1   6   5       11.98       16.67      4.37 o 
   2   6   5      320.73      324.36     12.35 o 
   3   6   5       79.13       81.12      4.98 o 
   4   6   5      102.16       94.20      3.96 o 
   5   6   5        4.28        7.07      2.54 o 
   6   6   5      196.12      175.61      8.11 o 
   7   6   5       27.51       31.10      7.42 o 
   8   6   5        2.34       -3.28      5.27 o 
   9   6   5       20.85       14.04      4.15 o 
  -3   7   5       17.10       12.38      5.94 o 
  -2   7   5        7.14        6.61      4.96 o 
  -1   7   5      352.86      358.51     14.90 o 
   0   7   5      107.31       96.32      8.57 o 
   1   7   5       86.13       76.57      7.79 o 
   2   7   5       14.94       15.88      4.90 o 
   3   7   5      246.09      246.32      7.30 o 
   4   7   5       24.13       30.56      2.92 o 
   5   7   5       40.83       32.67      3.98 o 
   6   7   5       21.27       23.33      3.53 o 
   7   7   5       12.47        7.42      5.13 o 
   8   7   5       75.87       82.42     11.29 o 
  -2   8   5        9.23       11.09      6.08 o 
  -1   8   5       12.13       18.94      3.89 o 
   0   8   5       60.25       65.16      7.93 o 
   1   8   5      382.61      418.77     16.19 o 
   2   8   5      122.01      116.82      9.27 o 
   3   8   5       15.26        9.47      3.81 o 
   4   8   5      153.76      145.03      5.36 o 
   5   8   5      404.12      399.38     10.90 o 
   6   8   5      171.08      193.86     12.58 o 
   7   8   5       27.29       26.67      7.73 o 
   8   8   5        2.83       10.11      8.40 o 
   0   9   5      115.53      124.22      9.97 o 
   1   9   5       60.13       59.06      6.70 o 
   2   9   5       22.00       18.41      4.26 o 
   3   9   5        1.07        1.48      2.91 o 
   4   9   5       73.74       85.40      5.65 o 
   5   9   5      103.11      111.16      8.60 o 
   6   9   5        3.97        1.32      4.51 o 
   7   9   5       22.43       20.65      7.59 o 
   2  10   5        0.91        7.96      2.75 o 
   3  10   5        0.41        9.58      2.86 o 
   4  10   5        4.07       13.95      3.31 o 
  -5  -9   6       51.84       61.97      7.26 o 
  -4  -9   6        2.94       14.12      3.39 o 
  -3  -9   6       18.03       24.57      4.79 o 
  -2  -9   6       11.03       14.43      8.66 o 
  -1  -9   6        7.48       15.38      9.16 o 
  -7  -8   6        1.49        2.07      2.55 o 
  -6  -8   6        4.36        7.26      2.66 o 
  -5  -8   6        1.57        0.39      2.52 o 
  -4  -8   6       26.55       22.75      4.51 o 
  -3  -8   6       82.86       84.44      9.16 o 
  -2  -8   6      127.70      140.86     12.47 o 
  -1  -8   6       33.91       34.40      7.93 o 
   0  -8   6        0.23        6.25      5.72 o 
   1  -8   6        4.09        4.13      2.61 o 
  -8  -7   6        1.11        8.15      7.90 o 
  -7  -7   6       24.72       21.78      3.61 o 
  -6  -7   6       35.15       32.13      4.45 o 
  -5  -7   6       72.35       72.56      8.26 o 
  -4  -7   6       55.29       60.12      7.70 o 
  -3  -7   6        0.08       -1.15      2.38 o 
  -2  -7   6        2.83        2.16      3.95 o 
  -1  -7   6        8.04        8.01      4.59 o 
   0  -7   6       16.33       23.43      6.46 o 
   1  -7   6       38.26       35.18      4.37 o 
   2  -7   6       12.87       14.06      7.10 o 
  -8  -6   6        0.11        6.56      7.17 o 
  -7  -6   6       37.04       41.11      8.11 o 
  -6  -6   6       41.67       50.22      4.71 o 
  -5  -6   6      114.72      115.40     10.70 o 
  -4  -6   6      309.53      280.49      8.72 o 
  -3  -6   6      125.11      116.54      9.19 o 
  -2  -6   6      113.09      102.59      9.02 o 
  -1  -6   6      137.87      133.30      5.99 o 
   0  -6   6      274.00      272.22      8.41 o 
   1  -6   6      292.35      272.94      8.77 o 
   2  -6   6        9.30       11.88      3.10 o 
   3  -6   6        2.95        6.50      2.77 o 
   4  -6   6       10.49       15.58      3.73 o 
  -8  -5   6        0.24        4.85      6.81 o 
  -7  -5   6        9.94       12.75      6.30 o 
  -6  -5   6       28.75       29.64      6.61 o 
  -5  -5   6      193.43      160.22     10.34 o 
  -4  -5   6      706.44      685.15     13.07 o 
  -3  -5   6      110.73      110.27      5.26 o 
  -2  -5   6       90.97       79.70      7.65 o 
  -1  -5   6       61.82       60.76      3.89 o 
   0  -5   6      401.69      391.99      9.34 o 
   1  -5   6        8.93        9.92      3.29 o 
   2  -5   6       93.56       97.30      5.88 o 
   3  -5   6       34.13       34.49      4.17 o 
   4  -5   6        4.50        5.94      3.08 o 
   5  -5   6       30.90       33.84      5.13 o 
  -8  -4   6       13.24       24.26      8.07 o 
  -7  -4   6      220.57      265.13     14.90 o 
  -6  -4   6      334.78      300.43     14.37 o 
  -5  -4   6      102.41       92.53      8.49 o 
  -4  -4   6       84.36       85.84      7.37 o 
  -3  -4   6       26.07       27.34      4.12 o 
  -2  -4   6       43.93       48.44      2.31 o 
  -1  -4   6        0.20       -0.18      1.89 o 
   0  -4   6       22.32       26.45      2.95 o 
   1  -4   6      285.36      275.56      8.95 o 
   2  -4   6      831.61      857.36     24.71 o 
   3  -4   6      311.53      323.05     11.07 o 
   4  -4   6       35.92       40.79      6.14 o 
   5  -4   6        6.99        3.81      2.58 o 
  -8  -3   6       16.24       23.95      4.85 o 
  -7  -3   6        0.03       -0.73      4.15 o 
  -6  -3   6      105.77      107.94      9.55 o 
  -5  -3   6      478.76      486.73     16.56 o 
  -4  -3   6       94.21       80.35      6.81 o 
  -3  -3   6        4.96        4.43      2.35 o 
  -2  -3   6      841.08      815.07     10.09 o 
  -1  -3   6     1260.11     1295.26     10.77 o 
   0  -3   6      368.11      361.73      5.52 o 
   1  -3   6      135.63      130.48      9.69 o 
   2  -3   6      210.86      205.23      6.33 o 
   3  -3   6      150.52      158.01      5.96 o 
   4  -3   6       11.54       12.89      4.12 o 
   5  -3   6        5.26        5.04      3.92 o 
   6  -3   6        8.61        7.17      6.30 o 
  -8  -2   6       13.36       26.98      5.18 o 
  -7  -2   6      127.35      106.20      9.47 o 
  -6  -2   6      294.36      294.10     13.56 o 
  -5  -2   6       84.45       87.60      8.07 o 
  -4  -2   6        0.60        0.90      2.94 o 
  -3  -2   6      285.82      311.19     10.70 o 
  -2  -2   6     2162.25     2171.42     11.33 o 
  -1  -2   6     1128.85     1070.37     10.70 o 
   0  -2   6        2.64        0.67      1.14 o 
   1  -2   6      520.27      609.21      9.40 o 
   2  -2   6      369.57      400.99      8.02 o 
   3  -2   6       29.69       29.94      2.85 o 
   4  -2   6       17.98       18.97      4.54 o 
   5  -2   6      107.61      105.22      8.85 o 
   6  -2   6       62.11       66.96      8.38 o 
   7  -2   6       25.58       25.75      7.76 o 
  -8  -1   6       52.69       53.84      6.64 o 
  -7  -1   6       78.03       83.15      8.49 o 
  -6  -1   6       25.09       21.71      4.96 o 
  -5  -1   6        0.43        2.80      3.14 o 
  -4  -1   6       71.63       68.22      6.86 o 
  -3  -1   6       47.20       50.83      4.05 o 
  -2  -1   6        0.34       -0.78      2.09 o 
  -1  -1   6      522.71      568.99     12.41 o 
   0  -1   6     2265.19     2358.86     23.95 o 
   1  -1   6     2679.88     2791.72     28.94 o 
   2  -1   6      386.36      398.22      7.11 o 
   3  -1   6      110.31      116.92      3.44 o 
   4  -1   6      399.89      389.09      8.63 o 
   5  -1   6      376.66      354.14     13.34 o 
   6  -1   6       40.32       32.47      5.94 o 
   7  -1   6        5.47       11.29      4.93 o 
  -8   0   6       16.16       14.85      3.84 o 
  -7   0   6       74.85       67.52      7.51 o 
  -6   0   6       80.15       78.86      8.07 o 
  -5   0   6       94.01       96.26      8.26 o 
  -4   0   6      178.98      170.28      5.19 o 
  -3   0   6      730.36      652.41      9.21 o 
  -2   0   6      877.92      825.92      9.79 o 
  -1   0   6      211.32      182.38      5.77 o 
   1   0   6      157.56      148.54      6.19 o 
   2   0   6      174.71      163.75      5.21 o 
   3   0   6      150.44      147.74      3.57 o 
   4   0   6       93.14       83.06      4.56 o 
   5   0   6        2.53        1.18      1.87 o 
   6   0   6      196.87      192.04     10.42 o 
   7   0   6      155.85      137.67     10.34 o 
   8   0   6       11.27       18.46      6.25 o 
  -7   1   6       77.96      116.54      9.30 o 
  -6   1   6       19.59       27.37      5.35 o 
  -5   1   6      214.09      207.82     10.93 o 
  -4   1   6      881.06      847.39     12.24 o 
  -3   1   6      891.07      898.37     12.12 o 
  -2   1   6      603.99      629.45      9.32 o 
  -1   1   6       13.42       23.62      3.00 o 
   0   1   6      486.30      509.71     10.39 o 
   1   1   6      643.32      658.24      8.34 o 
   2   1   6      223.79      214.09      8.01 o 
   3   1   6     2223.50     2318.76     20.90 o 
   4   1   6     1333.33     1355.35     16.48 o 
   5   1   6      332.03      333.27      8.77 o 
   6   1   6      419.86      400.74     17.47 o 
   7   1   6      260.42      259.44      8.78 o 
   8   1   6       70.44       64.29      8.35 o 
  -6   2   6        0.78       -2.97      2.97 o 
  -5   2   6       25.17       17.58      3.00 o 
  -4   2   6       54.12       47.47      3.82 o 
  -3   2   6       85.41       80.73      4.56 o 
  -2   2   6      904.13      873.00     12.02 o 
  -1   2   6      793.92      718.92     14.04 o 
   0   2   6      707.27      679.92     13.20 o 
   1   2   6      740.93      804.59     14.32 o 
   2   2   6      900.09      846.62     10.30 o 
   3   2   6     3793.72     4145.58     30.52 o 
   4   2   6      342.76      323.43     14.54 o 
   5   2   6       30.64       25.95      3.49 o 
   6   2   6       13.46       17.03      3.02 o 
   7   2   6       32.87       33.84      3.97 o 
   8   2   6        7.25        9.13      2.76 o 
  -5   3   6       29.69       40.47     10.17 o 
  -4   3   6       14.27       12.52      2.80 o 
  -3   3   6      110.40      107.14      7.37 o 
  -2   3   6      550.89      566.10     10.39 o 
  -1   3   6      214.58      209.80      8.94 o 
   0   3   6      115.11      144.45      7.26 o 
   1   3   6       65.16       72.95      5.43 o 
   2   3   6     1004.22     1028.04     17.71 o 
   3   3   6      186.32      161.52      4.32 o 
   4   3   6       88.85       71.49      6.67 o 
   5   3   6      353.48      350.07      9.26 o 
   6   3   6        6.50        6.17      4.17 o 
   7   3   6        0.51        2.03      2.31 o 
   8   3   6       54.31       61.30     11.05 o 
   9   3   6       71.76       73.88      7.79 o 
  -6   4   6        2.17       -3.78      3.78 o 
  -5   4   6      130.13      141.56     10.42 o 
  -4   4   6      110.67      121.87      9.10 o 
  -3   4   6        0.07       -1.04      2.42 o 
  -2   4   6       72.22       59.04      7.91 o 
  -1   4   6        1.03       -2.94      2.94 o 
   0   4   6        8.50        8.46      3.67 o 
   1   4   6      242.64      236.67      9.58 o 
   2   4   6      738.68      755.90     16.28 o 
   3   4   6      242.73      222.21      6.78 o 
   4   4   6     1025.46     1042.32     11.54 o 
   5   4   6      545.55      539.37     13.89 o 
   6   4   6      102.67      111.38      4.75 o 
   7   4   6       59.74       64.57      7.79 o 
   8   4   6      166.15      162.59     11.95 o 
   9   4   6       48.73       61.27      7.70 o 
  -5   5   6       16.82       21.01      6.02 o 
  -4   5   6       71.06       67.24      8.12 o 
  -3   5   6      389.92      393.16     15.07 o 
  -2   5   6      161.11      146.66      9.92 o 
  -1   5   6       21.52       16.42      4.96 o 
   0   5   6      408.85      397.51     13.42 o 
   1   5   6     1229.22     1384.25     24.18 o 
   2   5   6      691.50      757.61     17.62 o 
   3   5   6       28.67       31.04      4.03 o 
   4   5   6      108.97      126.87      5.89 o 
   5   5   6       51.08       56.46      4.43 o 
   6   5   6       25.10       25.87      2.77 o 
   7   5   6       13.89        9.78      2.15 o 
   8   5   6       52.77       61.27      7.73 o 
   9   5   6       15.77       13.70      3.36 o 
  -4   6   6      117.71      109.59     10.51 o 
  -3   6   6       82.91       71.69      8.29 o 
  -2   6   6       18.76       24.77      6.11 o 
  -1   6   6        5.59       -1.85      3.42 o 
   0   6   6      277.97      285.84     12.52 o 
   1   6   6      206.23      205.83     10.73 o 
   2   6   6       42.11       42.83      6.00 o 
   3   6   6       88.19       84.81      5.27 o 
   4   6   6       24.65       29.81      3.78 o 
   5   6   6       60.00       58.84      7.84 o 
   6   6   6        1.03        4.08      3.73 o 
   7   6   6      140.92      147.86      7.03 o 
   8   6   6      198.39      196.61     11.79 o 
  -3   7   6        8.07       -3.03      5.38 o 
  -2   7   6       19.08       18.91      6.28 o 
  -1   7   6       98.83       79.62      8.85 o 
   0   7   6       51.42       47.18      6.98 o 
   1   7   6       51.87       49.31      6.75 o 
   2   7   6      668.30      698.33     19.53 o 
   3   7   6      947.39      987.92     22.66 o 
   4   7   6      237.63      240.64      8.40 o 
   5   7   6       40.79       42.31      6.56 o 
   6   7   6      271.35      262.27      8.92 o 
   7   7   6      124.28      123.83     11.65 o 
   8   7   6       34.88       36.17      9.44 o 
  -2   8   6        1.37        6.78      6.58 o 
  -1   8   6       74.75       83.93      8.52 o 
   0   8   6       97.48       79.70      8.29 o 
   1   8   6       83.42       80.80      8.29 o 
   2   8   6       41.41       39.22      6.30 o 
   3   8   6       11.63       13.84      4.57 o 
   4   8   6        4.69        1.64      2.48 o 
   5   8   6        2.95       -2.43      3.01 o 
   6   8   6       10.30       18.70      3.52 o 
   7   8   6        0.46       -2.10      4.68 o 
   8   8   6       61.14       76.51     12.35 o 
   0   9   6       16.05       12.69      3.08 o 
   1   9   6        4.97        0.14      2.44 o 
   2   9   6       27.27       29.16      4.73 o 
   3   9   6        5.83        5.21      3.19 o 
   4   9   6        0.60       -2.63      3.00 o 
   5   9   6       35.49       36.29      4.33 o 
   6   9   6      106.40      119.79     11.49 o 
   7   9   6       98.43      110.80     12.27 o 
   2  10   6       48.75       55.89      6.72 o 
   3  10   6        0.14       -2.61      3.05 o 
   4  10   6        0.25        6.81      3.39 o 
  -4  -9   7        4.36        4.31      3.25 o 
  -3  -9   7       57.67       61.72      8.10 o 
  -2  -9   7        5.98        7.26      8.60 o 
  -6  -8   7        2.58        9.13      3.25 o 
  -5  -8   7        1.97        6.36      2.94 o 
  -4  -8   7       31.14       29.98      5.32 o 
  -3  -8   7        3.79        5.57      2.77 o 
  -2  -8   7       84.61       90.10     10.93 o 
  -1  -8   7       80.05       86.99     11.32 o 
   0  -8   7        1.10        2.69      6.30 o 
  -7  -7   7        0.86        5.43      2.50 o 
  -6  -7   7        0.21       -2.44      2.44 o 
  -5  -7   7       80.33       64.38      7.96 o 
  -4  -7   7      147.51      151.59     10.23 o 
  -3  -7   7       61.08       72.90      8.38 o 
  -2  -7   7      251.66      266.45     14.34 o 
  -1  -7   7      253.42      263.45     14.51 o 
   0  -7   7       10.51        9.41      5.04 o 
   1  -7   7        3.93        6.98      2.41 o 
   2  -7   7       38.11       47.73      7.03 o 
  -8  -6   7       10.32        5.55      7.51 o 
  -7  -6   7        0.15       -1.84      2.46 o 
  -6  -6   7       28.67       31.88      7.58 o 
  -5  -6   7      165.21      173.86      7.62 o 
  -4  -6   7      227.16      222.44     12.10 o 
  -3  -6   7        9.25       12.30      4.31 o 
  -2  -6   7       17.20       11.23      4.34 o 
  -1  -6   7       50.34       49.42      7.17 o 
   0  -6   7       12.83       12.26      2.60 o 
   1  -6   7       16.85       26.48     11.95 o 
   2  -6   7        4.82        2.88      2.40 o 
   3  -6   7        9.81        7.26      2.72 o 
  -8  -5   7        1.75        2.66      6.95 o 
  -7  -5   7       16.14       13.98      6.44 o 
  -6  -5   7      183.03      171.23     11.51 o 
  -5  -5   7       89.20       99.82      8.88 o 
  -4  -5   7       84.50       80.47      5.38 o 
  -3  -5   7       89.12      101.92      6.40 o 
  -2  -5   7        1.39        0.14      2.94 o 
  -1  -5   7       16.56       16.88      2.58 o 
   0  -5   7        3.66        6.74      3.89 o 
   1  -5   7      228.04      242.39      7.99 o 
   2  -5   7      245.19      238.27      8.28 o 
   3  -5   7       66.35       74.72      7.65 o 
   4  -5   7        2.98        2.77      2.55 o 
  -8  -4   7        5.79       -0.45      6.39 o 
  -7  -4   7       43.80       33.48      7.82 o 
  -6  -4   7       50.33       55.16      7.70 o 
  -5  -4   7      350.25      372.66     14.99 o 
  -4  -4   7      476.47      441.52     14.90 o 
  -3  -4   7      172.71      169.46      8.63 o 
  -2  -4   7       35.46       32.92      9.85 o 
  -1  -4   7       48.68       52.95      3.50 o 
   0  -4   7      110.96      106.93      5.69 o 
   1  -4   7      196.39      199.38      6.78 o 
   2  -4   7       11.30       10.65      3.94 o 
   3  -4   7      133.25      132.15      9.19 o 
   4  -4   7       23.12       29.19      5.41 o 
   5  -4   7        2.34       -2.52      2.58 o 
  -8  -3   7        7.73       -2.47      3.31 o 
  -7  -3   7      206.45      238.44     14.37 o 
  -6  -3   7      213.34      216.98     12.72 o 
  -5  -3   7        5.63        2.52      3.98 o 
  -4  -3   7       15.60       17.93      4.71 o 
  -3  -3   7        1.22        1.15      2.24 o 
  -2  -3   7        1.13        1.45      0.87 o 
  -1  -3   7       20.57       23.48      1.93 o 
   0  -3   7       80.75       80.04      5.58 o 
   1  -3   7        2.49        3.87      1.75 o 
   2  -3   7       88.60       93.11      4.86 o 
   3  -3   7      550.40      548.76     16.30 o 
   4  -3   7      113.69      113.38      8.91 o 
   5  -3   7       10.81       10.14      3.08 o 
   6  -3   7       22.75       29.81      7.42 o 
  -8  -2   7       42.08       40.93      5.77 o 
  -7  -2   7       75.40       62.42      7.98 o 
  -6  -2   7        8.86        4.20      3.70 o 
  -5  -2   7      180.62      167.98     10.67 o 
  -4  -2   7      382.31      414.03     14.57 o 
  -3  -2   7        4.80        4.34      2.86 o 
  -2  -2   7       72.11       66.34      4.65 o 
  -1  -2   7      889.74      902.19     10.48 o 
   0  -2   7     2934.64     3279.07     32.05 o 
   1  -2   7     1463.39     1630.88     16.68 o 
   2  -2   7      141.51      123.07      7.37 o 
   3  -2   7      271.47      271.02     10.90 o 
   4  -2   7      229.71      221.46     10.67 o 
   5  -2   7        0.93       -0.95      2.86 o 
   6  -2   7        1.33        3.89      4.54 o 
   7  -2   7        4.39        1.15      6.58 o 
  -8  -1   7        0.66        8.66      3.05 o 
  -7  -1   7       45.71       42.75      6.19 o 
  -6  -1   7      228.07      209.58     11.88 o 
  -5  -1   7      184.22      218.55     11.63 o 
  -4  -1   7        6.87       10.53      4.09 o 
  -3  -1   7        3.85        6.00      3.33 o 
  -2  -1   7      120.69       88.70      6.08 o 
  -1  -1   7     2408.33     2389.40     13.96 o 
   0  -1   7      148.90      139.77      5.97 o 
   1  -1   7     1678.73     1792.71     23.59 o 
   2  -1   7     1086.12     1171.02     13.29 o 
   3  -1   7        0.82        2.16      2.07 o 
   4  -1   7        0.51        1.65      3.03 o 
   5  -1   7      255.00      227.03     11.40 o 
   6  -1   7      330.37      332.96     14.79 o 
   7  -1   7       51.68       52.58      8.26 o 
  -8   0   7       43.28       61.32      7.00 o 
  -7   0   7       48.41       50.06      7.06 o 
  -6   0   7        7.56        9.44      4.59 o 
  -5   0   7       38.96       39.47      6.22 o 
  -4   0   7       40.19       41.43      5.83 o 
  -3   0   7       13.36       13.49      2.28 o 
  -2   0   7      561.60      558.19      8.52 o 
  -1   0   7       23.25       29.02      3.14 o 
   0   0   7      582.43      574.55      7.69 o 
   1   0   7     1163.80     1141.50     17.96 o 
   2   0   7       44.32       38.27      4.26 o 
   3   0   7       13.63       15.67      2.44 o 
   4   0   7      330.17      340.30      8.48 o 
   5   0   7      567.69      548.83     11.52 o 
   6   0   7      259.05      231.21     11.93 o 
   7   0   7       55.48       49.75      7.82 o 
   8   0   7        4.12        5.69      6.47 o 
  -7   1   7        3.19       14.20      3.64 o 
  -6   1   7       90.13      107.86      9.16 o 
  -5   1   7       46.53       35.86      6.08 o 
  -4   1   7       29.93       33.75      3.35 o 
  -3   1   7      283.35      271.37      7.04 o 
  -2   1   7     2128.46     2154.11     19.16 o 
  -1   1   7       32.02       25.61      3.33 o 
   0   1   7      774.46      744.89     13.45 o 
   1   1   7      338.78      333.97      6.36 o 
   2   1   7       88.77       85.98      5.88 o 
   3   1   7       42.30       39.74      3.28 o 
   4   1   7      119.09      114.70      7.84 o 
   5   1   7       52.12       48.53      4.82 o 
   6   1   7        0.10       -1.84      1.84 o 
   7   1   7       61.80       69.33      6.65 o 
   8   1   7       53.68       51.27      8.07 o 
  -6   2   7       38.95       51.63      6.53 o 
  -5   2   7        5.85        6.02      3.61 o 
  -4   2   7        9.61       15.09      4.29 o 
  -3   2   7      390.90      367.33      8.66 o 
  -2   2   7     1032.29      991.48     17.62 o 
  -1   2   7       16.35       22.52      3.75 o 
   0   2   7     2986.40     3331.52     34.21 o 
   1   2   7      375.84      370.47     10.39 o 
   2   2   7      336.99      324.39      7.56 o 
   3   2   7        1.37        2.77      1.86 o 
   4   2   7      164.71      153.09     10.03 o 
   5   2   7      183.01      162.56      6.77 o 
   6   2   7       33.24       28.37      5.24 o 
   7   2   7        2.15        4.15      2.42 o 
   8   2   7       34.53       35.44      4.10 o 
  -5   3   7        0.06        3.71      3.40 o 
  -4   3   7       30.18       28.50      8.60 o 
  -3   3   7        0.57        1.39      2.03 o 
  -2   3   7      665.57      695.39     13.00 o 
  -1   3   7     1420.60     1458.43     22.94 o 
   0   3   7      248.70      243.11      9.47 o 
   1   3   7      280.85      312.28     10.20 o 
   2   3   7        0.76       -2.02      2.02 o 
   3   3   7     1153.98     1082.75     13.16 o 
   4   3   7     1570.51     1674.70     15.31 o 
   5   3   7      169.48      180.40      7.17 o 
   6   3   7       57.68       61.70      5.28 o 
   7   3   7        4.23        4.22      5.65 o 
   8   3   7       37.48       46.93      8.74 o 
  -5   4   7       45.94       43.20      6.47 o 
  -4   4   7      163.41      157.56      9.67 o 
  -3   4   7      142.94      140.93      6.43 o 
  -2   4   7      186.27      196.64      7.22 o 
  -1   4   7      520.91      509.23     14.76 o 
   0   4   7      411.79      426.14     13.36 o 
   1   4   7        7.50        9.55      3.67 o 
   2   4   7      644.23      623.33     15.24 o 
   3   4   7      278.11      268.49     13.36 o 
   4   4   7       37.92       40.85      2.99 o 
   5   4   7      253.48      227.82      6.35 o 
   6   4   7      278.23      271.94      7.64 o 
   7   4   7       43.25       49.92      7.23 o 
   8   4   7        7.55        6.87      2.63 o 
  -5   5   7       52.93       52.16      8.26 o 
  -4   5   7       72.83       86.96      8.77 o 
  -3   5   7       45.03       36.17      6.42 o 
  -2   5   7        6.06        6.83      2.56 o 
  -1   5   7        5.02        5.21      4.51 o 
   0   5   7       97.15       90.46      7.87 o 
   1   5   7       47.85       31.07      5.52 o 
   2   5   7      304.32      282.64     11.40 o 
   3   5   7       30.44       32.75      3.71 o 
   4   5   7      366.93      367.63     12.19 o 
   5   5   7      459.30      454.38     10.97 o 
   6   5   7      190.70      183.66      6.09 o 
   7   5   7       16.38       18.91      2.50 o 
   8   5   7       54.52       60.25      3.99 o 
  -4   6   7        1.00        1.32      5.07 o 
  -3   6   7       38.08       45.44      7.37 o 
  -2   6   7       54.97       50.06      7.76 o 
  -1   6   7       30.77       25.41      5.91 o 
   0   6   7        1.37       -3.36      3.36 o 
   1   6   7        1.55        6.75      4.34 o 
   2   6   7      588.29      604.70     17.62 o 
   3   6   7      801.09      829.83     20.09 o 
   4   6   7      151.70      134.13      6.65 o 
   5   6   7        2.43        3.56      3.36 o 
   6   6   7       87.38       88.96      5.95 o 
   7   6   7       21.82       28.45      3.86 o 
   8   6   7        0.31        4.87      3.45 o 
  -3   7   7       25.46       21.15      7.54 o 
  -2   7   7       24.44       25.83      6.81 o 
  -1   7   7        0.21        6.25      5.01 o 
   0   7   7       11.91       13.22      4.37 o 
   1   7   7       93.48       91.78      8.49 o 
   2   7   7       30.97       20.25      5.07 o 
   3   7   7       84.28       86.76      8.24 o 
   4   7   7      113.43      110.54      6.24 o 
   5   7   7      100.35      106.22     12.61 o 
   6   7   7       26.66       33.11      4.25 o 
   7   7   7       18.20       13.75      4.15 o 
   8   7   7      116.24      114.50     13.39 o 
  -2   8   7        5.34        5.29      7.37 o 
  -1   8   7        1.39       12.47      6.53 o 
   0   8   7       40.64       34.09      5.10 o 
   1   8   7       37.48       42.98      6.64 o 
   2   8   7       27.38       28.94      5.52 o 
   3   8   7      112.65      117.86      9.47 o 
   4   8   7      183.92      188.09     10.65 o 
   5   8   7        0.87       -1.61      3.25 o 
   6   8   7       22.89       20.54      3.59 o 
   7   8   7       23.84       22.75      7.76 o 
   0   9   7       66.06       64.32      7.37 o 
   1   9   7       40.23       33.25      4.79 o 
   2   9   7        1.90        9.78      3.31 o 
   3   9   7        2.21        8.32      3.08 o 
   4   9   7       13.19       13.98      3.78 o 
   5   9   7        8.91        9.28      3.52 o 
   6   9   7       12.64        8.18      6.30 o 
   7   9   7        1.33       -2.80      6.92 o 
   3  10   7        0.04        7.70      3.17 o 
   4  10   7        0.11       -0.64      2.72 o 
   5  10   7        2.14       -2.83      2.83 o 
  -6  -8   8        1.75       -1.32      2.63 o 
  -5  -8   8        1.66        1.32      2.91 o 
  -4  -8   8       76.43       82.06      9.05 o 
  -3  -8   8      106.40      107.69     12.19 o 
  -2  -8   8       31.80       39.95      8.94 o 
  -1  -8   8       19.59       27.34      8.40 o 
   0  -8   8        6.47        7.62      7.31 o 
  -7  -7   8       16.02        9.07      4.27 o 
  -6  -7   8        0.09       -1.99      2.58 o 
  -5  -7   8        0.31        4.76      3.05 o 
  -4  -7   8       85.44       83.37      8.94 o 
  -3  -7   8       64.64       53.00      8.52 o 
  -2  -7   8       36.36       41.13      7.84 o 
  -1  -7   8       57.77       66.23      9.19 o 
   0  -7   8        0.08        5.38      5.07 o 
   1  -7   8        3.78        0.70      1.93 o 
   2  -7   8        1.01        2.88      2.23 o 
  -7  -6   8        2.26        0.23      3.04 o 
  -6  -6   8        3.54       -0.24      2.42 o 
  -5  -6   8       11.65       11.56      2.88 o 
  -4  -6   8      116.81       98.58      9.30 o 
  -3  -6   8       14.49       11.60      4.43 o 
  -2  -6   8       55.65       62.28      8.21 o 
  -1  -6   8      329.07      306.99     14.65 o 
   0  -6   8       78.84       81.34      5.25 o 
   1  -6   8        1.44       -2.00      2.00 o 
   2  -6   8       72.33       79.30     10.84 o 
   3  -6   8      107.04       98.61      8.66 o 
  -8  -5   8       23.79       32.16     10.31 o 
  -7  -5   8        2.29       -5.38      5.38 o 
  -6  -5   8       59.09       73.93      9.02 o 
  -5  -5   8      183.89      182.88     11.23 o 
  -4  -5   8      300.98      287.57     12.66 o 
  -3  -5   8       59.20       63.27      5.06 o 
  -2  -5   8        0.80        0.11      3.36 o 
  -1  -5   8      112.73      103.46      8.94 o 
   0  -5   8       78.80       67.97      6.53 o 
   1  -5   8      117.37      108.04      5.95 o 
   2  -5   8      123.60      112.46      6.28 o 
   3  -5   8        1.54        4.26      2.69 o 
   4  -5   8        5.80       12.02      3.59 o 
  -8  -4   8        0.85       -5.04      8.18 o 
  -7  -4   8       30.42       34.46      8.04 o 
  -6  -4   8       81.30       93.01      9.41 o 
  -5  -4   8      216.20      219.92     12.19 o 
  -4  -4   8       28.66       32.05      5.77 o 
  -3  -4   8      277.71      282.17     11.54 o 
  -2  -4   8      426.61      400.61      9.33 o 
  -1  -4   8        0.48        0.61      1.50 o 
   0  -4   8       11.23       10.42      2.35 o 
   1  -4   8      872.81      889.59     14.36 o 
   2  -4   8      808.10      792.85     20.07 o 
   3  -4   8       59.55       90.29      8.12 o 
   4  -4   8       15.63       12.24      3.78 o 
   5  -4   8       47.51       36.34      5.27 o 
  -8  -3   8        0.82       -2.83      3.03 o 
  -7  -3   8        1.04       -2.58      5.27 o 
  -6  -3   8       37.11       29.86      6.84 o 
  -5  -3   8      110.03      122.06      9.78 o 
  -4  -3   8      503.48      471.32     16.02 o 
  -3  -3   8      652.68      654.09     16.98 o 
  -2  -3   8      207.67      217.26      9.50 o 
  -1  -3   8        0.60        0.38      1.19 o 
   0  -3   8      485.07      485.54      7.31 o 
   1  -3   8     1849.12     2011.16     20.66 o 
   2  -3   8      176.74      171.71      6.36 o 
   3  -3   8       65.89       69.62      6.92 o 
   4  -3   8       10.38       10.76      3.59 o 
   5  -3   8       32.42       29.50      4.51 o 
   6  -3   8        1.31       -2.10      5.97 o 
  -8  -2   8        1.17       11.37      3.47 o 
  -7  -2   8       53.65       50.74      7.37 o 
  -6  -2   8      260.93      277.04     14.26 o 
  -5  -2   8       22.98       23.28      6.08 o 
  -4  -2   8       61.09       51.94      6.86 o 
  -3  -2   8       46.96       44.66      5.77 o 
  -2  -2   8      140.65      144.59      7.79 o 
  -1  -2   8       73.75       66.96      3.92 o 
   0  -2   8       30.64       27.90      3.53 o 
   1  -2   8        0.92        0.94      1.30 o 
   2  -2   8        1.66        1.06      5.01 o 
   3  -2   8      319.77      323.07     12.52 o 
   4  -2   8      127.95      141.39      9.69 o 
   5  -2   8       24.59       22.64      4.71 o 
   6  -2   8       17.88       28.74      7.20 o 
  -8  -1   8       14.01       16.70      3.89 o 
  -7  -1   8       43.53       61.58      7.62 o 
  -6  -1   8       46.10       50.34      7.06 o 
  -5  -1   8       33.93       40.31      6.42 o 
  -4  -1   8      581.95      589.91     17.68 o 
  -3  -1   8        7.50        6.98      3.73 o 
  -2  -1   8        0.15       -0.13      1.51 o 
  -1  -1   8      811.06      870.63      8.35 o 
   0  -1   8     1391.78     1400.36     19.92 o 
   1  -1   8      230.68      196.64      8.04 o 
   2  -1   8        9.16       10.35      1.95 o 
   3  -1   8      187.12      176.80      8.85 o 
   4  -1   8      382.00      379.72     13.70 o 
   5  -1   8        0.28        3.22      3.19 o 
   6  -1   8        0.12       11.88      4.48 o 
   7  -1   8        9.72        8.43      6.19 o 
  -7   0   8        2.52        1.26      2.97 o 
  -6   0   8      240.12      238.60     12.72 o 
  -5   0   8      791.32      850.37     22.64 o 
  -4   0   8      169.53      173.08     10.14 o 
  -3   0   8      149.79      144.78      5.19 o 
  -2   0   8      144.26      145.36      4.90 o 
  -1   0   8     1757.30     1693.65     21.12 o 
   0   0   8     1345.49     1396.77     13.21 o 
   1   0   8       22.00       23.36      3.61 o 
   2   0   8      456.74      466.45     13.03 o 
   3   0   8       68.93       70.82      6.11 o 
   4   0   8      135.37      140.76      6.06 o 
   5   0   8        4.34        3.85      2.03 o 
   6   0   8      413.71      403.72     15.86 o 
   7   0   8       70.77       68.86      8.99 o 
  -7   1   8       58.68       73.20      7.31 o 
  -6   1   8       37.71       43.37      6.47 o 
  -5   1   8      194.24      174.09     10.42 o 
  -4   1   8      107.12      108.42      8.91 o 
  -3   1   8       47.86       42.95      3.54 o 
  -2   1   8      582.67      563.70      9.85 o 
  -1   1   8      206.39      216.36      7.87 o 
   0   1   8      108.67      102.59      5.74 o 
   1   1   8      848.56      861.62     10.84 o 
   2   1   8      893.56      932.20     18.38 o 
   3   1   8       71.86       78.92      6.61 o 
   4   1   8        0.70       -0.86      1.85 o 
   5   1   8      530.35      504.69     11.31 o 
   6   1   8      596.17      612.03     13.25 o 
   7   1   8       97.08      104.41      9.81 o 
   8   1   8       21.66       20.45      7.17 o 
  -7   2   8        1.84        3.11      3.08 o 
  -6   2   8       12.81       12.33      4.12 o 
  -5   2   8        9.85        1.26      3.50 o 
  -4   2   8        8.48        2.57      3.31 o 
  -3   2   8      170.29      182.57      6.63 o 
  -2   2   8     1523.85     1615.93     24.06 o 
  -1   2   8      116.18       97.27      6.50 o 
   0   2   8     1128.48     1114.33     19.02 o 
   1   2   8     1730.89     1801.23     24.71 o 
   2   2   8     1045.95     1108.25     13.26 o 
   3   2   8      247.00      266.62     10.73 o 
   4   2   8       59.55       53.37      4.24 o 
   5   2   8      119.15      129.18      9.95 o 
   6   2   8       89.03       86.88      5.72 o 
   7   2   8       92.72       94.08      6.31 o 
   8   2   8       59.34       63.19      6.21 o 
  -5   3   8       29.10       29.02      5.57 o 
  -4   3   8       37.45       39.00      4.36 o 
  -3   3   8       31.06       31.77      3.88 o 
  -2   3   8      249.19      258.92      7.96 o 
  -1   3   8      545.32      561.90     14.82 o 
   0   3   8      351.94      340.07     11.37 o 
   1   3   8       29.32       31.04      4.48 o 
   2   3   8       95.02       85.17      6.39 o 
   3   3   8        1.13        1.34      2.54 o 
   4   3   8      457.30      474.41      8.32 o 
   5   3   8      255.10      260.69      8.64 o 
   6   3   8       64.23       74.47      8.26 o 
   7   3   8      110.30      107.75     10.97 o 
   8   3   8      229.26      224.78      8.96 o 
  -5   4   8        0.49        3.31      3.64 o 
  -4   4   8        5.44        4.83      2.57 o 
  -3   4   8      126.46      122.18      9.81 o 
  -2   4   8       55.53       44.13      4.43 o 
  -1   4   8      224.28      237.40     10.95 o 
   0   4   8      363.21      343.63     12.66 o 
   1   4   8      298.13      286.09     11.29 o 
   2   4   8       43.60       36.64      5.04 o 
   3   4   8      357.86      323.13     11.68 o 
   4   4   8     1468.10     1495.85     23.46 o 
   5   4   8      622.06      662.38     10.49 o 
   6   4   8       24.54       24.27      2.79 o 
   7   4   8        9.44        7.05      2.07 o 
   8   4   8       49.67       50.54      6.58 o 
  -5   5   8       12.23       21.85      6.02 o 
  -4   5   8       56.54       64.52      7.96 o 
  -3   5   8      105.57      120.49      9.95 o 
  -2   5   8       82.15      101.32     16.81 o 
  -1   5   8      252.32      258.07     12.35 o 
   0   5   8      454.30      473.03     15.66 o 
   1   5   8       35.92       31.94      5.66 o 
   2   5   8        4.61        2.61      3.05 o 
   3   5   8       54.84       57.85      6.39 o 
   4   5   8       10.50        5.47      2.74 o 
   5   5   8      150.56      140.43      6.76 o 
   6   5   8      195.72      199.41      7.18 o 
   7   5   8       53.07       52.99      4.01 o 
   8   5   8        1.81       -2.73      2.73 o 
  -4   6   8       30.73       18.94      7.03 o 
  -3   6   8       36.69       32.05      7.12 o 
  -2   6   8        0.10        2.41      4.34 o 
  -1   6   8        6.34       -2.49      4.15 o 
   0   6   8       77.27       75.50      8.07 o 
   1   6   8       10.02        0.59      3.87 o 
   2   6   8      694.37      741.67     19.89 o 
   3   6   8       17.31       17.59      4.82 o 
   4   6   8        1.22       -2.21      2.21 o 
   5   6   8      128.00      113.45      6.53 o 
   6   6   8      170.40      161.57      7.65 o 
   7   6   8       31.46       35.24      4.23 o 
   8   6   8       12.06       15.40      2.65 o 
  -3   7   8        5.61        2.89      7.48 o 
  -2   7   8       47.29       57.54      8.68 o 
  -1   7   8       57.63       33.65      7.09 o 
   0   7   8       77.89       58.89      8.10 o 
   1   7   8      212.61      232.16     11.96 o 
   2   7   8      388.32      404.03     15.55 o 
   3   7   8      632.47      637.76     19.08 o 
   4   7   8       48.61       44.71      6.28 o 
   5   7   8       97.97       90.02      6.18 o 
   6   7   8      100.72       94.05     10.06 o 
   7   7   8       29.11       33.68      6.93 o 
   8   7   8        0.10        6.58      8.60 o 
  -2   8   8       36.31       21.49      8.88 o 
  -1   8   8       11.75       11.21      7.14 o 
   0   8   8        3.96        7.59      3.28 o 
   1   8   8       37.50       43.42      6.39 o 
   2   8   8       78.52       90.38      8.80 o 
   3   8   8        0.06        2.33      3.75 o 
   4   8   8        2.11        4.17      3.08 o 
   5   8   8       54.13       57.26      8.12 o 
   6   8   8        2.49        4.83      2.62 o 
   7   8   8        0.13        3.31      2.79 o 
   0   9   8        5.62        6.92      3.75 o 
   1   9   8        5.30        6.11      3.67 o 
   2   9   8        0.13       -0.84      3.00 o 
   3   9   8        2.38        0.39      2.52 o 
   4   9   8       75.20       71.77      8.01 o 
   5   9   8       15.63        7.54      3.22 o 
   6   9   8       25.96       25.18      3.62 o 
  -5  -8   9        3.96        9.08      3.64 o 
  -4  -8   9        1.61       -2.38      2.38 o 
  -3  -8   9        0.80        6.53      7.14 o 
  -2  -8   9       25.70       33.06      9.41 o 
  -1  -8   9       30.90       23.06      9.81 o 
  -6  -7   9       13.37        7.59      3.50 o 
  -5  -7   9        8.10        7.82      2.83 o 
  -4  -7   9       38.92       39.75      6.08 o 
  -3  -7   9       78.44       61.21      9.53 o 
  -2  -7   9      188.91      175.91     13.42 o 
  -1  -7   9       72.81       78.50     10.53 o 
   0  -7   9       19.15       19.50      7.00 o 
   1  -7   9       21.90       27.01      7.79 o 
  -7  -6   9       18.58       21.04      3.70 o 
  -6  -6   9        8.81        9.30      2.66 o 
  -5  -6   9        2.80        1.74      2.72 o 
  -4  -6   9       47.04       40.59      6.56 o 
  -3  -6   9      244.30      242.33     13.78 o 
  -2  -6   9        2.63        3.67      4.26 o 
  -1  -6   9       43.86       42.27      7.31 o 
   0  -6   9       61.20       51.07      8.26 o 
   1  -6   9        3.61        4.03      2.28 o 
   2  -6   9       11.69       10.42      2.86 o 
  -7  -5   9        8.66        0.34      5.88 o 
  -6  -5   9       13.23       19.02      5.69 o 
  -5  -5   9       50.72       48.52      7.06 o 
  -4  -5   9        4.95        4.03      3.67 o 
  -3  -5   9        0.64        0.48      3.45 o 
  -2  -5   9       97.70       90.18      8.85 o 
  -1  -5   9      270.78      267.07     13.20 o 
   0  -5   9        4.99       11.99      4.37 o 
   1  -5   9       15.88       16.96      2.94 o 
   2  -5   9       32.71       31.27      4.00 o 
   3  -5   9       94.41      111.67      9.16 o 
   4  -5   9       63.17       63.43      7.73 o 
  -8  -4   9       65.63       81.36     13.39 o 
  -7  -4   9       12.02       13.11      6.19 o 
  -6  -4   9        0.11       -0.34      4.82 o 
  -5  -4   9      109.74       95.08      9.27 o 
  -4  -4   9      569.01      588.43     18.41 o 
  -3  -4   9      266.31      259.56     11.71 o 
  -2  -4   9       15.58       13.52      4.08 o 
  -1  -4   9       53.71       42.81      6.25 o 
   0  -4   9      139.35      126.16      7.59 o 
   1  -4   9        0.39        1.55      1.77 o 
   2  -4   9        0.79        3.35      2.17 o 
   3  -4   9        4.97        9.89      3.36 o 
   4  -4   9        0.04        3.56      1.96 o 
   5  -4   9       10.15       15.32      3.22 o 
  -8  -3   9        0.49       -6.64      7.26 o 
  -7  -3   9       25.91       32.25      8.29 o 
  -6  -3   9       23.06       34.07      7.31 o 
  -5  -3   9      119.54      116.40     10.09 o 
  -4  -3   9      119.68      125.98      9.61 o 
  -3  -3   9       12.07        9.81      3.98 o 
  -2  -3   9      129.19      122.40      7.98 o 
  -1  -3   9        1.84        2.50      1.50 o 
   0  -3   9        4.83        3.81      2.96 o 
   1  -3   9       36.12       31.34      3.45 o 
   2  -3   9       79.59       81.64      5.11 o 
   3  -3   9       36.77       44.99      6.19 o 
   4  -3   9       17.72       21.60      4.54 o 
   5  -3   9        5.18       11.88      3.50 o 
  -8  -2   9        1.91        5.66      3.59 o 
  -7  -2   9        2.85        3.53      3.59 o 
  -6  -2   9       90.69       88.02      9.69 o 
  -5  -2   9        3.00        3.47      4.34 o 
  -4  -2   9      241.36      197.93     11.32 o 
  -3  -2   9      579.41      605.43     17.65 o 
  -2  -2   9      612.13      572.09     15.66 o 
  -1  -2   9       84.72       76.21      3.82 o 
   0  -2   9       23.54       19.95      3.53 o 
   1  -2   9      764.79      777.28     12.19 o 
   2  -2   9      885.16      871.70     13.74 o 
   3  -2   9      386.01      372.35     13.70 o 
   4  -2   9       52.33       41.43      6.14 o 
   5  -2   9        7.63        5.80      3.14 o 
   6  -2   9       10.27       16.89      6.61 o 
  -7  -1   9       11.66       10.53      3.53 o 
  -6  -1   9      284.54      328.78     15.07 o 
  -5  -1   9      183.49      201.15     11.82 o 
  -4  -1   9      353.13      359.12     14.65 o 
  -3  -1   9      111.43       92.56      7.96 o 
  -2  -1   9       29.03       28.34      2.84 o 
  -1  -1   9       50.90       43.85      2.40 o 
   0  -1   9       42.14       31.85      3.84 o 
   1  -1   9       92.06      104.58      6.75 o 
   2  -1   9        0.27        0.98      1.61 o 
   3  -1   9      886.68      893.57     20.56 o 
   4  -1   9      218.25      220.48     11.07 o 
   5  -1   9       82.28       86.12      8.38 o 
   6  -1   9       23.42       30.26      6.72 o 
   7  -1   9       63.35       69.42     11.15 o 
  -7   0   9       45.80       59.22      7.17 o 
  -6   0   9       27.49       37.74      6.61 o 
  -5   0   9      132.22      131.53     10.28 o 
  -4   0   9       24.89       24.60      5.88 o 
  -3   0   9        3.99        6.58      3.45 o 
  -2   0   9      118.99      116.09      9.81 o 
  -1   0   9      254.22      259.59      8.57 o 
   0   0   9      261.96      254.20      5.93 o 
   1   0   9     1006.42     1081.30     19.67 o 
   2   0   9      173.23      165.62      8.54 o 
   3   0   9      159.00      157.61      8.68 o 
   4   0   9      987.41      969.38     22.05 o 
   5   0   9       88.03       87.86      8.29 o 
   6   0   9       97.96       89.12      9.22 o 
   7   0   9       60.22       58.27      9.24 o 
  -7   1   9        7.95        6.11      3.92 o 
  -6   1   9       10.44        9.41      3.64 o 
  -5   1   9      169.70      160.89     10.37 o 
  -4   1   9       10.57       20.23      5.24 o 
  -3   1   9      172.36      171.37      6.23 o 
  -2   1   9       34.90       36.61      7.90 o 
  -1   1   9      150.01      128.31      6.81 o 
   0   1   9     1539.19     1419.02     21.52 o 
   1   1   9     1394.43     1472.84     15.26 o 
   2   1   9        3.15        3.31      3.00 o 
   3   1   9        0.33        1.09      2.63 o 
   4   1   9       67.35       71.55      7.03 o 
   5   1   9       92.82       96.28      7.40 o 
   6   1   9      101.95       96.13      6.22 o 
   7   1   9       15.64       22.13      6.47 o 
  -6   2   9       19.22       20.00      4.45 o 
  -5   2   9       50.03       41.29      6.05 o 
  -4   2   9       48.26       50.43      6.84 o 
  -3   2   9      134.50      132.59      8.88 o 
  -2   2   9       51.20       42.30      3.93 o 
  -1   2   9      124.25      123.13      7.40 o 
   0   2   9        9.34       10.00      3.31 o 
   1   2   9      598.53      624.71     14.85 o 
   2   2   9      895.77      863.47     18.43 o 
   4   2   9        2.62        1.94      2.03 o 
   5   2   9       65.28       67.76      5.19 o 
   6   2   9       70.15       75.52      5.63 o 
   7   2   9      205.85      209.21      8.50 o 
   8   2   9        8.38        2.55      5.72 o 
  -5   3   9       23.99       25.72      5.32 o 
  -4   3   9        7.33        7.47      2.84 o 
  -3   3   9      101.22       96.19      9.79 o 
  -2   3   9      269.53      280.50      8.35 o 
  -1   3   9      350.49      361.20     12.69 o 
   0   3   9      372.38      372.40     12.38 o 
   1   3   9      298.51      320.30     11.60 o 
   2   3   9      373.07      362.57     12.16 o 
   3   3   9      207.38      192.56      6.36 o 
   4   3   9      110.52      116.11      4.73 o 
   5   3   9      155.02      147.89      9.83 o 
   6   3   9      223.81      210.78      8.51 o 
   7   3   9        2.53       -2.73      2.73 o 
   8   3   9        0.56        0.43      3.00 o 
  -4   4   9       45.89       51.04      6.86 o 
  -3   4   9      222.80      237.17      8.37 o 
  -2   4   9      489.24      470.87     14.06 o 
  -1   4   9      740.45      782.57     19.72 o 
   0   4   9       23.92       15.72      4.51 o 
   1   4   9       47.88       52.02      6.28 o 
   2   4   9      153.39      148.76      8.63 o 
   3   4   9      101.95       93.37      7.34 o 
   4   4   9       23.79       22.57      2.65 o 
   5   4   9      217.84      220.86      6.33 o 
   6   4   9      125.07      122.31      5.46 o 
   7   4   9       18.02       20.91      2.89 o 
   8   4   9      182.18      202.49     11.96 o 
  -4   5   9        5.31        2.05      4.99 o 
  -3   5   9       42.58       38.91      7.03 o 
  -2   5   9       52.80       54.56      4.89 o 
  -1   5   9       32.05       34.21      6.58 o 
   0   5   9       12.87        7.31      4.65 o 
   1   5   9       53.55       39.73      6.39 o 
   2   5   9        8.13        9.33      4.06 o 
   3   5   9        1.66       -0.73      2.94 o 
   4   5   9       87.28       78.11      7.48 o 
   5   5   9      402.70      394.47     10.95 o 
   6   5   9      113.55      127.25      5.46 o 
   7   5   9        0.40       -2.50      2.50 o 
   8   5   9        1.27       -1.60      2.37 o 
  -4   6   9        2.48        2.94      6.50 o 
  -3   6   9       36.54       56.20      8.82 o 
  -2   6   9       35.55       52.70      8.18 o 
  -1   6   9      101.24      104.61      9.89 o 
   0   6   9      358.75      336.82     14.57 o 
   1   6   9       25.27       22.41      5.55 o 
   2   6   9      156.63      136.99      9.75 o 
   3   6   9      433.31      439.67     15.44 o 
   4   6   9      464.15      439.64     15.58 o 
   5   6   9      143.75      151.40      7.38 o 
   6   6   9        3.04        4.49      2.60 o 
   7   6   9        5.28       15.75      2.49 o 
   8   6   9        4.89        9.75      4.71 o 
  -3   7   9       36.76       51.41     10.45 o 
  -2   7   9       19.94       17.82      7.26 o 
  -1   7   9        0.33       -0.08      5.49 o 
   0   7   9        0.27        2.24      4.99 o 
   1   7   9       92.95       86.85      8.85 o 
   2   7   9        0.22        4.40      3.70 o 
   3   7   9        7.36       14.43      4.59 o 
   4   7   9       85.10       71.61      7.62 o 
   5   7   9       68.99       63.01      5.49 o 
   6   7   9       52.88       59.32      5.61 o 
   7   7   9       44.16       57.26      6.33 o 
  -1   8   9        8.28       19.92      8.04 o 
   0   8   9        1.60        3.89      5.60 o 
   1   8   9        0.26        3.39      3.17 o 
   2   8   9       19.38       20.48      4.51 o 
   3   8   9      278.89      277.82     13.28 o 
   4   8   9       37.95       24.40      5.01 o 
   5   8   9        0.62       -0.45      2.49 o 
   6   8   9       14.79       19.81      4.55 o 
   7   8   9       39.81       44.68      5.67 o 
   1   9   9       15.68       18.97      4.03 o 
   2   9   9       81.00       92.87      9.16 o 
   3   9   9       24.83       20.87      4.54 o 
   4   9   9        1.11        4.09      2.94 o 
   5   9   9       46.33       38.80      5.69 o 
   6   9   9        3.86       -3.00      3.00 o 
  -3  -8  10       35.27       46.14     11.01 o 
  -6  -7  10        1.02       -2.91      2.91 o 
  -5  -7  10        8.82        5.52      2.52 o 
  -4  -7  10       23.51       12.72      3.53 o 
  -3  -7  10        4.69       -3.89      5.49 o 
  -2  -7  10        6.21        6.72      6.02 o 
  -1  -7  10       53.80       47.88      9.27 o 
   0  -7  10        1.24       13.76      7.48 o 
  -6  -6  10       23.60       27.02      4.08 o 
  -5  -6  10        0.19        0.22      2.38 o 
  -4  -6  10        0.07       -0.78      2.19 o 
  -3  -6  10        0.49        0.98      4.62 o 
  -2  -6  10      169.80      166.83     12.63 o 
  -1  -6  10       45.96       53.84      8.32 o 
   0  -6  10        3.11       -3.45      4.12 o 
   1  -6  10       12.15        7.37      5.32 o 
   2  -6  10       33.90       32.64      4.54 o 
  -7  -5  10       71.86       63.43     10.84 o 
  -6  -5  10       71.90       79.00      9.86 o 
  -5  -5  10       21.37       29.14      6.39 o 
  -4  -5  10       73.55       78.02      8.04 o 
  -3  -5  10      136.19      135.90     11.01 o 
  -2  -5  10       22.54       21.18      5.46 o 
  -1  -5  10      109.57       87.04      9.10 o 
   0  -5  10       86.99       77.27      8.82 o 
   1  -5  10       94.91       83.12      6.84 o 
   2  -5  10        5.07       10.17      2.66 o 
   3  -5  10        0.10        2.94      2.21 o 
  -7  -4  10        1.01        2.97      7.40 o 
  -6  -4  10        8.91       11.01      5.38 o 
  -5  -4  10        2.15       -0.59      3.67 o 
  -4  -4  10        6.22        5.46      4.17 o 
  -3  -4  10        6.35        6.64      3.59 o 
  -2  -4  10       35.80       27.34      5.88 o 
  -1  -4  10      360.95      340.63     14.20 o 
   0  -4  10      115.55      114.90      5.48 o 
   1  -4  10      182.14      187.96      9.01 o 
   2  -4  10        1.01       -0.14      2.69 o 
   3  -4  10       12.14       12.63      3.78 o 
   4  -4  10      143.09      161.90      9.69 o 
  -7  -3  10       12.57       14.74      8.21 o 
  -6  -3  10       19.27       19.25      6.67 o 
  -5  -3  10        5.35       12.94      5.52 o 
  -4  -3  10      228.39      245.94     12.75 o 
  -3  -3  10      582.02      598.06     17.99 o 
  -2  -3  10      116.89      122.96      8.52 o 
  -1  -3  10        1.25        0.20      2.66 o 
   0  -3  10      431.21      429.62      9.68 o 
   1  -3  10      325.54      313.06      8.48 o 
   2  -3  10      205.46      179.97      9.64 o 
   3  -3  10        0.58        4.01      2.91 o 
   4  -3  10        3.78        2.33      2.33 o 
   5  -3  10        3.96        2.58      3.05 o 
  -7  -2  10       17.83        2.58      3.11 o 
  -6  -2  10       14.89       18.77      6.92 o 
  -5  -2  10       39.60       45.55      7.51 o 
  -4  -2  10      215.13      222.89     12.27 o 
  -3  -2  10       43.79       34.82      6.30 o 
  -2  -2  10      201.99      171.93      9.81 o 
  -1  -2  10      159.78      155.27      5.58 o 
   0  -2  10        6.18        5.07      2.44 o 
   1  -2  10       94.87       97.39      4.80 o 
   2  -2  10     1019.72     1042.63     15.23 o 
   3  -2  10      611.35      684.10     19.30 o 
   4  -2  10       68.85       80.46      7.96 o 
   5  -2  10       13.31       17.12      3.28 o 
   6  -2  10       74.05       76.96      8.63 o 
  -7  -1  10        2.67       -2.66      3.11 o 
  -6  -1  10        7.73       16.14      4.15 o 
  -5  -1  10        1.48        3.89      5.04 o 
  -4  -1  10       16.49       20.39      6.05 o 
  -3  -1  10       91.62       95.28      8.66 o 
  -2  -1  10      277.33      259.42     11.93 o 
  -1  -1  10       40.52       35.37      3.93 o 
   0  -1  10        1.19        2.72      2.21 o 
   1  -1  10      297.62      318.53     11.35 o 
   2  -1  10       29.77       29.97      5.70 o 
   3  -1  10      416.95      436.19     14.93 o 
   4  -1  10       13.96       13.03      4.26 o 
   5  -1  10       20.60       24.23      5.21 o 
   6  -1  10        3.80       -3.03      5.27 o 
  -7   0  10        3.83       -3.08      3.08 o 
  -6   0  10       89.72       90.91      8.91 o 
  -5   0  10      247.65      251.71     12.77 o 
  -4   0  10      185.41      185.15     11.26 o 
  -3   0  10       33.69       35.16      6.00 o 
  -2   0  10      254.80      246.14      6.98 o 
  -1   0  10      375.35      360.97     10.79 o 
   0   0  10        4.85        3.93      3.28 o 
   1   0  10       12.29        7.76      3.42 o 
   2   0  10      192.49      205.85      9.67 o 
   3   0  10      159.22      155.60      9.27 o 
   4   0  10       22.90       20.51      4.29 o 
   5   0  10      145.14      123.63      9.64 o 
   6   0  10       42.59       37.96      7.34 o 
   7   0  10        0.23       -4.65      6.44 o 
  -7   1  10       22.99       17.57      4.15 o 
  -6   1  10       29.96       48.30      6.58 o 
  -5   1  10      161.53      171.96     10.95 o 
  -4   1  10       27.76       25.89      5.63 o 
  -3   1  10      199.81      192.97     11.01 o 
  -2   1  10       14.31       12.18      2.84 o 
  -1   1  10      184.81      184.39      8.32 o 
   0   1  10      360.74      369.41     11.54 o 
   1   1  10     1366.85     1432.96     15.79 o 
   2   1  10      363.48      367.45     12.77 o 
   3   1  10       19.09       15.60      4.29 o 
   4   1  10      180.02      169.60      9.75 o 
   5   1  10       40.92       40.01      6.50 o 
   6   1  10       59.18       60.33      5.24 o 
   7   1  10        0.58       -5.18      5.18 o 
  -6   2  10        0.91       -3.00      3.14 o 
  -5   2  10       97.96      115.95      9.61 o 
  -4   2  10       27.01       30.06      6.16 o 
  -3   2  10       76.41       76.90      5.31 o 
  -2   2  10      128.20      120.03      6.65 o 
  -1   2  10      254.72      255.92     10.48 o 
   0   2  10      720.38      715.48     16.78 o 
   1   2  10      919.73      872.56     18.43 o 
   2   2  10      143.84      131.29      5.53 o 
   3   2  10       20.15       19.53      3.25 o 
   4   2  10        0.35        0.34      3.56 o 
   5   2  10      542.94      560.35     12.89 o 
   6   2  10        0.16       -2.64      4.78 o 
   7   2  10      106.81      115.30      7.65 o 
  -6   3  10       14.07       21.01      3.78 o 
  -5   3  10       18.06       17.68      4.26 o 
  -4   3  10      160.23      181.93     10.84 o 
  -3   3  10       51.35       48.21      6.01 o 
  -2   3  10       66.00       72.86      5.26 o 
  -1   3  10       71.68       72.19      7.40 o 
   0   3  10      139.29      140.80      8.71 o 
   1   3  10       84.09       84.91      7.12 o 
   2   3  10       52.51       55.30      6.14 o 
   3   3  10      165.78      156.82      6.14 o 
   4   3  10        0.51       -0.04      4.09 o 
   5   3  10       33.28       35.38      3.33 o 
   6   3  10       51.89       54.86      5.36 o 
   7   3  10      386.42      409.23     12.43 o 
   8   3  10      108.50      124.88      7.18 o 
  -4   4  10        1.45        0.84      4.65 o 
  -3   4  10       26.84       29.39      8.45 o 
  -2   4  10        1.30        4.33      2.73 o 
  -1   4  10       38.93       35.30      6.53 o 
   0   4  10      154.52      132.40      9.53 o 
   1   4  10       32.12       47.85      6.47 o 
   2   4  10       26.94       30.79      5.32 o 
   3   4  10      177.28      160.19      9.44 o 
   4   4  10       92.82       74.10      6.64 o 
   5   4  10       31.72       29.68      3.17 o 
   6   4  10      244.25      248.88      7.15 o 
   7   4  10        7.57       11.81      2.88 o 
   8   4  10        2.82       10.50      2.06 o 
  -4   5  10        9.84        4.01      5.35 o 
  -3   5  10       15.79       24.44      7.61 o 
  -2   5  10       33.05       39.64      4.53 o 
  -1   5  10      345.39      337.41     14.20 o 
   0   5  10      104.29       82.95      8.35 o 
   1   5  10      118.74      119.23      9.36 o 
   2   5  10       52.82       48.58      6.58 o 
   3   5  10      296.63      288.36     12.47 o 
   4   5  10      101.41      100.21      8.46 o 
   5   5  10      140.29      128.23      6.94 o 
   6   5  10      142.00      149.28      6.22 o 
   7   5  10        1.67        2.94      4.36 o 
   8   5  10       33.81       35.25      4.83 o 
  -3   6  10        1.74        4.85      5.83 o 
  -2   6  10       25.62       43.65      8.01 o 
  -1   6  10        0.23       -1.54      4.40 o 
   0   6  10       23.93       23.53      6.14 o 
   1   6  10      134.96      137.61     10.51 o 
   2   6  10       38.31       28.60      5.97 o 
   3   6  10        0.85        0.14      3.11 o 
   4   6  10      128.35      122.48      9.47 o 
   5   6  10      449.99      447.34     16.53 o 
   6   6  10      168.53      178.90      8.40 o 
   7   6  10       10.83       15.27      2.67 o 
  -2   7  10        3.61        7.98      7.45 o 
  -1   7  10        3.08        4.06      5.35 o 
   0   7  10       77.84       73.09      9.64 o 
   1   7  10       82.74       70.21      9.08 o 
   2   7  10       74.83       59.28      7.65 o 
   3   7  10       33.86       33.39      5.88 o 
   4   7  10       73.43       68.83      7.65 o 
   5   7  10       96.61       96.79      8.91 o 
   6   7  10        3.96        5.18      2.64 o 
   7   7  10       23.80       22.88      3.90 o 
  -1   8  10        1.74        8.88      8.94 o 
   0   8  10        2.61        8.04      6.98 o 
   1   8  10       47.04       45.72      5.80 o 
   2   8  10        4.77        3.33      3.00 o 
   3   8  10        0.01       -2.63      2.63 o 
   4   8  10        7.35        5.63      3.42 o 
   5   8  10       20.31       17.73      4.09 o 
   6   8  10       20.40       20.25      4.34 o 
   1   9  10        1.22       10.48      3.45 o 
   2   9  10        0.77        2.49      3.14 o 
   3   9  10       43.66       45.64      6.08 o 
   4   9  10       40.55       36.73      5.13 o 
   5   9  10        9.39        7.48      3.73 o 
  -5  -7  11       53.23       54.07      7.31 o 
  -4  -7  11       20.90       19.19      8.38 o 
  -3  -7  11       42.20       30.82      9.13 o 
  -2  -7  11        0.40       -0.76      6.33 o 
  -1  -7  11        6.82       17.71      8.10 o 
  -6  -6  11       30.57       35.88      7.87 o 
  -5  -6  11        0.22        6.75      2.83 o 
  -4  -6  11       40.78       37.15      8.07 o 
  -3  -6  11        5.61        3.92      5.63 o 
  -2  -6  11        0.32        5.27      4.57 o 
  -1  -6  11        2.04       -1.93      4.54 o 
   0  -6  11        0.51        2.66      4.85 o 
   1  -6  11        9.03        8.63      5.83 o 
  -6  -5  11       11.32        9.30      6.42 o 
  -5  -5  11       18.31       19.69      5.72 o 
  -3  -5  11       61.98       59.31      8.66 o 
  -2  -5  11      275.30      255.02     13.98 o 
  -1  -5  11      362.81      356.10     16.36 o 
   0  -5  11       19.75       21.38      6.14 o 
   1  -5  11       16.31       11.79      5.04 o 
   2  -5  11      127.70      122.45      9.33 o 
   3  -5  11       76.98       58.33      6.53 o 
  -7  -4  11       61.46       72.95     12.24 o 
  -6  -4  11       29.20       26.87      7.34 o 
  -5  -4  11        1.72        1.40      4.57 o 
  -4  -4  11       13.68       13.05      4.48 o 
  -3  -4  11      247.38      250.59     12.44 o 
  -2  -4  11       67.70       50.68      7.37 o 
  -1  -4  11      177.29      186.02     11.21 o 
   0  -4  11        7.29       10.28      3.92 o 
   1  -4  11        6.42        5.59      2.35 o 
   2  -4  11       48.12       36.90      5.74 o 
   3  -4  11        5.38        3.08      2.47 o 
   4  -4  11       27.32       30.76      4.15 o 
  -7  -3  11        0.86        2.97      8.29 o 
  -6  -3  11        7.93        8.49      6.28 o 
  -5  -3  11       10.14        7.98      5.13 o 
  -4  -3  11        0.06        2.75      3.95 o 
  -3  -3  11        0.19       -2.52      3.50 o 
  -2  -3  11        7.50        5.88      3.59 o 
  -1  -3  11      173.28      150.75      9.24 o 
   0  -3  11       56.86       61.26      4.31 o 
   1  -3  11      262.24      244.04      7.87 o 
   2  -3  11       68.38       66.79      6.98 o 
   3  -3  11        0.30        0.90      1.99 o 
   4  -3  11       46.75       53.28      6.61 o 
   5  -3  11       94.70       94.77      9.16 o 
  -7  -2  11       30.78       45.72     10.87 o 
  -6  -2  11        0.02        0.78      6.05 o 
  -5  -2  11        4.07        5.29      5.21 o 
  -4  -2  11      105.59      105.34      9.67 o 
  -3  -2  11      462.36      463.48     17.12 o 
  -2  -2  11      292.98      254.01     12.30 o 
  -1  -2  11       11.25        4.51      3.50 o 
   0  -2  11      479.64      523.74     10.72 o 
   1  -2  11       39.26       34.35      6.19 o 
   2  -2  11        1.13        5.86      2.94 o 
   3  -2  11        1.36        2.77      2.77 o 
   4  -2  11        3.34        0.17      2.35 o 
   5  -2  11        3.26        3.56      2.80 o 
  -7  -1  11       15.35       11.68      4.12 o 
  -6  -1  11       12.92       11.09      3.70 o 
  -5  -1  11      153.73      154.64     12.27 o 
  -4  -1  11      535.35      534.58     19.58 o 
  -3  -1  11      318.48      342.23     14.90 o 
  -2  -1  11       36.01       35.44      6.33 o 
  -1  -1  11        1.19        1.96      1.51 o 
   1  -1  11      522.67      537.94     15.10 o 
   2  -1  11        6.37        6.11      3.56 o 
   3  -1  11      527.39      543.49     17.01 o 
   4  -1  11      195.79      217.31     11.23 o 
   5  -1  11        0.92        1.46      2.10 o 
   6  -1  11       32.02       27.96      4.37 o 
  -7   0  11        3.26        2.52      3.70 o 
  -6   0  11       11.97       16.39      4.26 o 
  -5   0  11       32.40       34.18      6.58 o 
  -4   0  11       30.18       33.28      6.25 o 
  -3   0  11       42.41       30.12      6.11 o 
  -2   0  11      291.19      286.76     13.25 o 
  -1   0  11       36.17       35.13      4.73 o 
   0   0  11        2.86        2.70      1.95 o 
   2   0  11       80.76       90.04      7.40 o 
   3   0  11      877.57      926.54     21.99 o 
   4   0  11      167.48      169.55     10.09 o 
   5   0  11       15.37       24.71      4.76 o 
   6   0  11       19.55       12.63      6.16 o 
  -6   1  11        7.66        8.66      3.25 o 
  -5   1  11       70.53       81.30      8.88 o 
  -4   1  11       97.40      105.62      9.61 o 
  -3   1  11       87.38       88.58      8.66 o 
  -2   1  11      240.73      252.06      7.97 o 
  -1   1  11      242.33      227.87      9.89 o 
   0   1  11       73.16       68.44      6.30 o 
   1   1  11      104.52      105.66      5.10 o 
   2   1  11      706.31      725.54     12.22 o 
   3   1  11       10.93       10.79      4.20 o 
   4   1  11        2.35       -0.03      2.38 o 
   5   1  11       48.04       44.38      6.89 o 
   6   1  11       28.96       37.26      7.20 o 
   7   1  11        0.23        3.28      6.25 o 
  -6   2  11       16.31       13.00      3.89 o 
  -5   2  11       89.05       98.05      9.33 o 
  -4   2  11       55.63       85.56      8.96 o 
  -3   2  11       46.75       42.25      6.78 o 
  -2   2  11      132.86      129.41      6.40 o 
  -1   2  11       33.33       29.53      5.46 o 
   0   2  11       39.99       32.05      5.24 o 
   1   2  11      350.99      330.86     12.16 o 
   2   2  11      823.75      783.05     12.71 o 
   3   2  11       18.78       21.52      3.49 o 
   4   2  11      293.28      282.95     12.83 o 
   5   2  11      174.50      177.31     11.32 o 
   6   2  11       77.79       83.04      9.58 o 
   7   2  11       37.85       43.54      8.00 o 
  -5   3  11        4.82        2.24      3.50 o 
  -4   3  11       42.71       62.19      7.79 o 
  -3   3  11       80.05       79.57      5.79 o 
  -2   3  11        1.00        1.21      2.49 o 
  -1   3  11       12.57       12.89      4.87 o 
   0   3  11      242.44      246.20     11.32 o 
   1   3  11     1061.90     1120.57     23.20 o 
   2   3  11      318.50      295.53     12.16 o 
   3   3  11        2.62        1.51      2.29 o 
   4   3  11       24.27       17.39      3.36 o 
   5   3  11      293.76      310.83      9.28 o 
   6   3  11       93.38      107.19      9.53 o 
   7   3  11        4.04        4.38      3.39 o 
  -4   4  11       62.26       70.88      7.90 o 
  -3   4  11       51.96       51.93      5.35 o 
  -2   4  11       82.87       81.35      5.98 o 
  -1   4  11       92.20       92.42      8.57 o 
   0   4  11      164.46      160.72     10.17 o 
   1   4  11       99.66       99.65      8.54 o 
   2   4  11       92.80       74.77      7.51 o 
   3   4  11      304.81      322.76     13.25 o 
   4   4  11       38.72       40.70      4.11 o 
   5   4  11      108.65      105.33      6.01 o 
   6   4  11       34.25       39.33      3.49 o 
   7   4  11      189.53      188.49      6.32 o 
  -4   5  11        0.17        1.12      4.59 o 
  -3   5  11        5.31        3.97      2.82 o 
  -2   5  11        0.74       -1.47      4.09 o 
  -1   5  11       36.70       31.66      6.89 o 
   0   5  11       84.59       81.50      8.68 o 
   2   5  11      225.00      226.39     11.82 o 
   3   5  11      363.01      350.10     14.20 o 
   4   5  11       60.45       61.72      7.26 o 
   5   5  11        0.69        4.23      2.69 o 
   6   5  11      150.70      149.40      5.87 o 
   7   5  11       35.82       34.52      2.84 o 
  -3   6  11        1.24        1.71      7.06 o 
  -2   6  11       15.80       13.95      6.42 o 
  -1   6  11      149.39      165.34     12.16 o 
   1   6  11      125.72      101.92      9.69 o 
   2   6  11       45.83       38.24      7.00 o 
   3   6  11       87.25       81.08      8.32 o 
   4   6  11      162.93      132.62      9.89 o 
   5   6  11       71.23       72.45      7.87 o 
   6   6  11        1.38        7.96      2.80 o 
   7   6  11        0.40        0.52      3.70 o 
  -2   7  11       23.92       40.37     10.31 o 
  -1   7  11       17.36       14.04      7.34 o 
   0   7  11        2.51        5.97      5.91 o 
   1   7  11       27.96       27.43      7.28 o 
   2   7  11       48.46       28.94      5.77 o 
   3   7  11        0.89       -2.41      2.41 o 
   4   7  11        2.09        0.73      2.72 o 
   5   7  11       80.13       71.44      7.70 o 
   6   7  11      146.67      135.26     10.28 o 
   7   7  11       39.80       26.39      4.87 o 
   0   8  11       28.45       32.13      9.69 o 
   1   8  11       35.08       33.95      8.54 o 
   2   8  11       28.10       14.37      3.73 o 
   3   8  11        6.15        1.51      3.11 o 
   4   8  11        2.72        9.47      3.17 o 
   5   8  11       47.39       46.20      6.25 o 
   6   8  11       39.45       47.82      6.33 o 
   3   9  11        4.32        0.84      2.97 o 
   4   9  11        0.01       -3.05      3.05 o 
  -5  -6  12       40.36       39.75      5.66 o 
  -4  -6  12        0.41        3.61      6.75 o 
  -3  -6  12        0.28       -2.89      6.08 o 
  -2  -6  12       16.07       22.36      7.37 o 
  -1  -6  12       31.03       36.17      8.29 o 
   0  -6  12       14.13       23.45      7.06 o 
  -6  -5  12       71.51       77.32     11.60 o 
  -5  -5  12        5.64        2.58      5.04 o 
  -3  -5  12       61.77       50.65      8.15 o 
  -2  -5  12        8.80       13.03      5.86 o 
  -1  -5  12        0.20        3.50      4.15 o 
   0  -5  12        4.61        6.19      4.37 o 
   2  -5  12        8.51       16.00      3.28 o 
  -6  -4  12        0.28        1.46      6.75 o 
  -5  -4  12        7.13        0.59      5.13 o 
  -4  -4  12       65.48       56.84      8.10 o 
  -3  -4  12       46.31       40.93      6.56 o 
  -2  -4  12       10.03        8.94      4.73 o 
  -1  -4  12      226.51      219.55     12.52 o 
   0  -4  12      144.83      154.03     10.37 o 
   1  -4  12       15.72       22.39      3.24 o 
   2  -4  12        1.58        2.77      2.55 o 
   3  -4  12        4.38       13.48      3.47 o 
  -6  -3  12       34.12       40.43      9.69 o 
  -5  -3  12        0.63        2.94      5.01 o 
  -4  -3  12        0.82        0.03      3.42 o 
  -3  -3  12      205.77      225.49     12.58 o 
  -2  -3  12       90.39       88.14      8.40 o 
   0  -3  12       90.16       80.07      7.98 o 
   1  -3  12       50.10       49.28      4.38 o 
   2  -3  12        1.18        2.97      2.63 o 
   3  -3  12      124.26      131.64      9.95 o 
   4  -3  12       12.68       14.68      3.22 o 
  -6  -2  12        7.02       15.52      8.68 o 
  -5  -2  12       26.08       34.91      7.96 o 
  -4  -2  12       87.47       81.50      9.22 o 
  -3  -2  12       45.95       46.08      7.28 o 
  -2  -2  12       34.26       31.85      5.97 o 
  -1  -2  12      153.26      148.09     10.11 o 
   0  -2  12       40.53       48.78      3.95 o 
   1  -2  12       14.72       18.64      2.92 o 
   2  -2  12       44.76       64.46      6.86 o 
   3  -2  12       74.79       65.98      7.40 o 
   4  -2  12      122.48      117.35      9.64 o 
   5  -2  12      108.52      142.88     11.07 o 
  -6  -1  12        7.86       13.95      4.68 o 
  -5  -1  12        0.36       13.59      6.30 o 
  -4  -1  12       22.05       22.22      6.64 o 
  -3  -1  12       62.87       72.59      8.57 o 
  -2  -1  12      537.22      535.37     18.35 o 
  -1  -1  12        6.51        7.68      4.17 o 
   0  -1  12        0.61        4.68      2.26 o 
   1  -1  12      119.74      122.99      8.21 o 
   2  -1  12      163.22      163.02      9.27 o 
   3  -1  12       44.58       43.28      6.14 o 
   4  -1  12       32.14       37.37      5.88 o 
   5  -1  12       32.73       28.69      4.90 o 
  -6   0  12        1.74        3.42      3.42 o 
  -5   0  12       11.83       18.24      4.03 o 
  -4   0  12       76.51       84.44      9.78 o 
  -3   0  12      178.45      171.76     11.93 o 
  -2   0  12      161.90      161.73     11.01 o 
  -1   0  12        2.61       -2.05      2.32 o 
   0   0  12      260.44      260.07      7.16 o 
   1   0  12      313.52      316.41      8.14 o 
   2   0  12      249.22      255.19     11.65 o 
   3   0  12       49.62       39.05      5.94 o 
   4   0  12      137.31      151.90     10.45 o 
   5   0  12       38.45       45.72      6.42 o 
   6   0  12       13.54        7.56      3.47 o 
  -6   1  12        6.99        6.84      3.39 o 
  -5   1  12       18.01       28.49      4.99 o 
  -4   1  12       25.63       25.21      5.63 o 
  -3   1  12       25.36       21.29      5.46 o 
  -2   1  12      276.40      280.54     14.06 o 
  -1   1  12      160.28      176.27      9.22 o 
   0   1  12       13.82       11.57      4.01 o 
   1   1  12      287.14      263.05      7.54 o 
   2   1  12      139.04      138.44      6.17 o 
   3   1  12      524.73      555.71     17.65 o 
   4   1  12      445.46      463.17     16.70 o 
   5   1  12        7.48        3.95      3.05 o 
   6   1  12       13.81        6.92      6.22 o 
  -5   2  12       15.18       11.21      3.92 o 
  -4   2  12      103.43      114.30     10.14 o 
  -3   2  12       32.86       44.38      6.98 o 
  -2   2  12       11.19       14.41      3.29 o 
  -1   2  12      108.75      106.04      8.07 o 
   0   2  12      245.04      232.13     10.90 o 
   1   2  12      101.88       96.26      7.96 o 
   2   2  12      240.81      224.06      7.31 o 
   5   2  12        0.95        5.07      4.45 o 
   6   2  12       16.60       26.00      6.72 o 
   7   2  12        2.25        2.19      7.51 o 
  -5   3  12       46.03       59.81      7.56 o 
  -4   3  12       74.50      106.01      9.50 o 
  -3   3  12       37.21       18.60      4.85 o 
  -2   3  12       39.96       44.85      5.03 o 
  -1   3  12      125.23      131.87      9.47 o 
   0   3  12      154.00      127.16      9.36 o 
   1   3  12       51.92       55.83      6.75 o 
   2   3  12       83.29       53.93      6.58 o 
   3   3  12       35.02       43.56      4.34 o 
   4   3  12       60.51       53.95      4.93 o 
   5   3  12       66.28       73.62      5.28 o 
   6   3  12      120.86      130.55      9.71 o 
  -4   4  12        0.59       -3.28      3.28 o 
  -3   4  12       19.21       25.81      4.43 o 
  -2   4  12       29.84       33.58      5.24 o 
  -1   4  12        4.56        2.58      4.26 o 
   0   4  12        6.45        4.87      4.20 o 
   1   4  12       97.11       88.95      8.38 o 
   3   4  12      195.46      178.46     10.65 o 
   4   4  12       85.60       71.13      8.10 o 
   5   4  12        0.30       -0.37      2.31 o 
   6   4  12      110.76      119.08      6.84 o 
   7   4  12       17.32       27.14      4.24 o 
  -3   5  12       18.11       24.70      4.24 o 
  -2   5  12       40.23       62.64      8.71 o 
  -1   5  12       49.55       45.05      7.45 o 
   0   5  12       95.85      103.94      9.83 o 
   1   5  12      109.12      127.10     10.28 o 
   2   5  12       25.80       29.14      6.19 o 
   3   5  12        0.08       -1.74      3.53 o 
   4   5  12       13.88       14.32      3.98 o 
   5   5  12        4.99        5.83      3.39 o 
   6   5  12       42.61       48.94      6.61 o 
   7   5  12        2.23        4.16      3.78 o 
  -2   6  12       12.98       24.05      3.60 o 
  -1   6  12        1.29       -4.73      5.27 o 
   0   6  12       35.88       31.63      7.84 o 
   1   6  12       65.94       59.11      8.66 o 
   2   6  12       17.36       18.91      6.30 o 
   3   6  12       29.12       29.30      6.44 o 
   4   6  12      141.79      124.50      9.92 o 
   5   6  12       91.42       79.09      8.12 o 
   6   6  12       86.08      102.87      9.47 o 
  -1   7  12       14.47       16.22      8.77 o 
   0   7  12       78.25       75.33     10.45 o 
   1   7  12       27.81       27.51      7.70 o 
   2   7  12        0.20        9.27      5.74 o 
   3   7  12       20.17       16.92      4.15 o 
   4   7  12       63.79       74.74      7.96 o 
   5   7  12       16.98       14.40      3.92 o 
   6   7  12        2.53        3.33      2.97 o 
   1   8  12        4.86        0.92      7.40 o 
   2   8  12        1.78        9.58      3.70 o 
   3   8  12        1.93        1.48      3.17 o 
   4   8  12        2.82        2.38      2.91 o 
   5   8  12       20.49       16.05      3.53 o 
  -4  -6  13       13.02        8.85      9.10 o 
  -3  -6  13        1.36       -7.45      7.45 o 
  -2  -6  13       13.08        8.49      7.48 o 
  -1  -6  13        2.61        2.49      6.78 o 
  -3  -5  13       21.08       32.27      7.98 o 
  -2  -5  13       15.75       13.05      6.05 o 
  -1  -5  13       35.55       25.30      7.20 o 
   0  -5  13       43.34       44.68      8.26 o 
  -5  -4  13        6.58        8.88      6.67 o 
  -4  -4  13        1.30        5.24      4.54 o 
  -2  -4  13       63.12       57.26      8.57 o 
  -1  -4  13       11.90       13.98      4.79 o 
   0  -4  13        2.67        0.70      3.33 o 
   2  -4  13       53.62       60.88      6.89 o 
  -6  -3  13        6.87        1.57      8.66 o 
  -5  -3  13        2.25        9.97      6.70 o 
  -4  -3  13       90.08       92.76      9.86 o 
  -3  -3  13       24.41       24.79      6.42 o 
  -2  -3  13        8.79        8.74      4.82 o 
   0  -3  13      236.39      222.83     11.99 o 
   1  -3  13       25.88       34.07      5.01 o 
   2  -3  13       22.20       28.80      5.07 o 
   3  -3  13      106.16      105.62      8.88 o 
  -6  -2  13       47.27       45.86     11.57 o 
  -5  -2  13       58.07       65.72     10.42 o 
  -4  -2  13        5.93        5.66      5.18 o 
  -3  -2  13       36.87       35.44      7.37 o 
  -2  -2  13       27.61       28.49      5.83 o 
  -1  -2  13      158.61      172.63     11.18 o 
   0  -2  13      171.93      189.52     11.49 o 
   1  -2  13        2.73        3.67      2.44 o 
   2  -2  13       58.76       71.27      7.31 o 
   3  -2  13       12.32       11.43      3.42 o 
   4  -2  13       15.53       27.09      4.76 o 
  -6  -1  13        2.39        0.95      8.38 o 
  -5  -1  13       16.86       15.35      7.14 o 
  -4  -1  13      102.62       89.65     10.79 o 
  -3  -1  13       19.31       10.81      5.29 o 
  -2  -1  13       71.17       58.02      7.93 o 
  -1  -1  13       31.04       32.08      6.30 o 
   0  -1  13        7.35        8.97      2.52 o 
   1  -1  13       66.76       80.54      7.14 o 
   2  -1  13       55.79       65.08      6.98 o 
   3  -1  13       19.59       31.68      5.63 o 
   4  -1  13        9.97       12.97      3.19 o 
   5  -1  13       73.73       88.36      8.82 o 
  -6   0  13        3.06       -0.50      3.45 o 
  -5   0  13        2.37        7.03      3.19 o 
  -4   0  13       24.25       28.55      7.79 o 
  -3   0  13       21.32       29.14      7.03 o 
  -2   0  13      433.62      441.91     17.43 o 
  -1   0  13       60.64       56.09      7.84 o 
   0   0  13       26.62       26.95      3.20 o 
   1   0  13      218.10      216.24      7.14 o 
   2   0  13      260.27      265.83     11.99 o 
   3   0  13       98.74      111.56      9.22 o 
   4   0  13        4.46       17.29      4.01 o 
   5   0  13        0.17        0.59      2.38 o 
  -5   1  13        8.34       11.07      3.61 o 
  -4   1  13       33.71       36.62      6.11 o 
  -3   1  13       66.65       70.37      8.80 o 
  -2   1  13      178.52      166.27     12.33 o 
  -1   1  13      182.64      162.04      9.05 o 
   0   1  13       25.48       27.82      5.43 o 
   1   1  13        1.82        2.18      2.16 o 
   2   1  13      214.25      204.04      7.20 o 
   4   1  13      104.49      123.91     10.20 o 
   5   1  13       31.30       52.89      7.12 o 
   6   1  13        0.78        1.76      4.26 o 
  -5   2  13        5.99       -0.20      3.14 o 
  -4   2  13       27.31       33.31      5.94 o 
  -3   2  13       39.29       56.53      7.96 o 
  -2   2  13        2.30        4.73      3.89 o 
  -1   2  13       44.60       44.26      6.33 o 
   0   2  13       67.96       62.19      7.20 o 
   1   2  13        9.31        8.12      3.84 o 
   2   2  13       32.40       27.73      3.53 o 
   3   2  13       38.78       27.60      3.88 o 
   4   2  13      365.25      365.28     10.35 o 
   6   2  13        0.56       -1.29      5.91 o 
  -4   3  13       23.22       19.08      4.65 o 
  -3   3  13       74.30       87.13      9.13 o 
  -2   3  13       62.97       65.06      5.84 o 
  -1   3  13       12.17       29.50      5.72 o 
   0   3  13       53.44       57.77      7.42 o 
   1   3  13       89.19       85.03      8.10 o 
   2   3  13       32.48       29.47      5.63 o 
   3   3  13       14.65       13.07      3.47 o 
   4   3  13       31.19       40.33      4.75 o 
   5   3  13        0.59        5.42      3.31 o 
   6   3  13       16.46       20.25      2.86 o 
  -4   4  13       59.12       75.50      7.56 o 
  -3   4  13       22.38       17.85      4.09 o 
  -2   4  13        1.71       -0.08      2.64 o 
  -1   4  13        0.94        1.82      4.01 o 
   0   4  13       86.75       86.34      8.88 o 
   1   4  13       16.67       19.11      5.41 o 
   2   4  13      213.23      162.77     10.34 o 
   3   4  13      113.41      108.39      9.64 o 
   4   4  13        0.14        1.29      3.92 o 
   5   4  13       18.52       18.68      4.80 o 
   6   4  13      105.06      101.46      6.34 o 
  -3   5  13        3.06        0.89      2.79 o 
  -2   5  13       25.33       27.93      4.24 o 
  -1   5  13       12.12       17.76      6.58 o 
   0   5  13        6.17       11.79      5.13 o 
   1   5  13       70.67       80.38      9.30 o 
   2   5  13      277.92      285.39     14.06 o 
   3   5  13      246.06      221.21     12.55 o 
   4   5  13       29.29       28.86      6.47 o 
   5   5  13       33.96       43.90      5.88 o 
   6   5  13      117.47      110.60      9.83 o 
  -2   6  13        6.10       14.93      3.89 o 
  -1   6  13        9.88        8.24      6.39 o 
   0   6  13       14.83       13.59      6.58 o 
   1   6  13       37.37       40.31      8.18 o 
   2   6  13       65.47       54.83      8.49 o 
   3   6  13       19.40       20.68      6.28 o 
   4   6  13        5.43        4.54      3.19 o 
   5   6  13       11.70        1.04      2.77 o 
   6   6  13        3.72       11.54      3.05 o 
   0   7  13        0.63        7.45      8.04 o 
   1   7  13        3.27       16.19      7.40 o 
   2   7  13        7.78       -5.63      5.63 o 
   3   7  13        8.34       15.32      5.63 o 
   4   7  13        8.35       10.79      3.36 o 
   5   7  13       33.80       30.42      5.04 o 
   2   8  13        2.92       15.94      7.96 o 
   3   8  13        0.91       -2.16      3.25 o 
  -4  -5  14        0.08       -1.06      7.90 o 
  -3  -5  14        0.41       -1.85      6.56 o 
  -2  -5  14        1.17        5.21      6.44 o 
  -1  -5  14        0.16       13.76      6.61 o 
   0  -5  14        0.49        2.30      6.11 o 
  -5  -4  14        0.96        1.82      7.87 o 
  -4  -4  14       52.67       58.02      9.50 o 
  -2  -4  14        7.05       -0.73      5.07 o 
  -1  -4  14       17.56       14.99      5.43 o 
   0  -4  14       23.54       22.44      5.57 o 
  -5  -3  14       19.90       21.24      8.88 o 
  -4  -3  14        8.06       12.30      5.80 o 
  -3  -3  14       31.84       24.77      6.72 o 
  -2  -3  14       41.11       48.10      7.70 o 
   0  -3  14       42.56       35.07      6.67 o 
   2  -3  14        2.84        4.29      2.61 o 
   3  -3  14       78.17       78.16      7.96 o 
  -5  -2  14        5.84       10.39      8.07 o 
  -4  -2  14        0.68        1.34      5.52 o 
  -3  -2  14       30.42       18.57      6.50 o 
  -2  -2  14       78.17       76.26      8.63 o 
  -1  -2  14        8.54        8.15      4.12 o 
   1  -2  14      139.10      133.58      8.43 o 
   2  -2  14        0.91        0.34      2.24 o 
   3  -2  14        1.04       -1.23      2.21 o 
   4  -2  14      202.77      227.20     11.99 o 
  -5  -1  14       20.71       31.63      9.86 o 
  -4  -1  14        0.47       -5.72      5.72 o 
  -3  -1  14        2.30        3.89      4.96 o 
  -2  -1  14       52.27       61.24      8.82 o 
  -1  -1  14      126.35      172.35     12.35 o 
   2  -1  14        0.22       -0.08      2.63 o 
   3  -1  14        1.42        8.52      3.19 o 
   4  -1  14       35.99       32.44      5.18 o 
  -5   0  14        5.45       -3.78      3.78 o 
  -4   0  14       17.02       20.48      7.54 o 
  -3   0  14       20.36       16.36      6.33 o 
  -2   0  14       69.57       54.85      8.49 o 
  -1   0  14       60.56       66.37      8.80 o 
   0   0  14        2.28       -2.38      3.84 o 
   1   0  14       26.74       33.03      3.94 o 
   3   0  14        0.35       -0.59      2.52 o 
   4   0  14        0.57       -1.46      2.24 o 
   5   0  14       12.73        8.82      3.25 o 
  -5   1  14        0.13       -3.08      3.08 o 
  -4   1  14       20.40       24.04      4.82 o 
  -3   1  14       12.77       11.54      6.47 o 
  -2   1  14      160.52      133.83     12.05 o 
   0   1  14       59.32       59.08      6.98 o 
   1   1  14       29.19       29.37      3.70 o 
   2   1  14      152.64      153.94      9.33 o 
   3   1  14      190.53      192.62      9.44 o 
   4   1  14       94.69       97.80      8.94 o 
   5   1  14       39.70       37.79      6.22 o 
  -4   2  14       10.29       15.46      3.84 o 
  -3   2  14       86.53      105.06     10.11 o 
  -2   2  14      192.46      221.40     12.86 o 
  -1   2  14       33.31       50.93      7.12 o 
   0   2  14        6.26        0.98      3.95 o 
   1   2  14       21.88       23.14      5.55 o 
   2   2  14      189.98      181.54     10.65 o 
   3   2  14       57.27       47.81      5.41 o 
   4   2  14       10.37        6.19      3.14 o 
   5   2  14       47.79       55.55      6.00 o 
  -4   3  14       44.18       50.99      6.47 o 
  -3   3  14       19.03       19.92      4.76 o 
  -2   3  14        7.05        9.72      3.95 o 
  -1   3  14        7.43       17.76      5.35 o 
   0   3  14        4.66        6.28      4.82 o 
   1   3  14        0.95        0.50      3.95 o 
   2   3  14        1.56        4.43      4.62 o 
   3   3  14       58.07       52.75      7.51 o 
   4   3  14      213.77      215.38      8.66 o 
   5   3  14      206.22      189.10      9.16 o 
   6   3  14       69.29       72.06      9.83 o 
  -3   4  14       18.00       25.75      5.29 o 
  -2   4  14       42.52       56.34      5.42 o 
  -1   4  14       40.23       48.66      7.87 o 
   0   4  14       35.45       40.01      7.14 o 
   1   4  14       71.02       84.83      8.85 o 
   2   4  14       90.27       68.47      8.04 o 
   3   4  14      157.39      150.64     11.40 o 
   4   4  14       73.63       73.96      9.10 o 
   5   4  14        5.14       10.52      4.06 o 
   6   4  14        0.87        3.85      1.87 o 
  -2   5  14        2.03        4.34      3.47 o 
  -1   5  14        2.40        7.51      6.02 o 
   0   5  14       43.75       54.52      8.46 o 
   1   5  14      102.20       86.96      9.86 o 
   2   5  14       52.20       45.69      7.54 o 
   3   5  14        9.64        9.97      5.91 o 
   4   5  14       16.43        8.46      5.72 o 
   5   5  14        0.54       -0.36      2.35 o 
   6   5  14        1.10        4.23      3.05 o 
  -1   6  14        2.31       -6.67      6.92 o 
   0   6  14        0.04       -1.88      6.53 o 
   1   6  14        1.06       -5.60      5.60 o 
   2   6  14      133.16      165.90     13.17 o 
   3   6  14      164.30      162.49     12.80 o 
   4   6  14       16.05        9.08      6.39 o 
   5   6  14        0.62        8.74      3.64 o 
   1   7  14       40.63       48.94     10.73 o 
   2   7  14       18.94       24.77      9.10 o 
   3   7  14       25.98       24.49      8.57 o 
   4   7  14        2.82        2.24      2.63 o 
  -2  -4  15        0.12       -5.27      5.27 o 
  -1  -4  15        0.01       -0.70      4.90 o 
  -4  -3  15        8.12        7.96      7.03 o 
  -3  -3  15        1.46       -4.51      4.87 o 
   0  -3  15       44.60       34.71      6.84 o 
  -4  -2  15       23.71       30.34      8.96 o 
  -3  -2  15        0.23        3.42      5.77 o 
  -2  -2  15       26.82       42.98      7.62 o 
  -1  -2  15       93.87      127.72     11.21 o 
   2  -2  15       19.27       22.33      4.37 o 
   3  -2  15        0.41       -2.33      2.33 o 
  -4  -1  15        1.26       -5.97      6.81 o 
  -3  -1  15        2.08        2.27      5.04 o 
  -2  -1  15       18.91       25.16      7.09 o 
  -1  -1  15       53.48       49.17      8.54 o 
   0  -1  15       27.29       28.86      6.89 o 
   2  -1  15       15.58       15.97      4.01 o 
   3  -1  15       10.91       16.67      3.22 o 
  -4   0  15        3.61        4.76      8.29 o 
  -3   0  15        1.47        5.21      5.88 o 
  -2   0  15       59.32       49.61      9.13 o 
  -1   0  15      133.89      161.79     13.17 o 
   1   0  15      177.28      185.57      7.29 o 
   2   0  15       95.16       86.49      8.54 o 
   3   0  15        9.02       10.14      3.11 o 
   4   0  15       26.09       18.91      4.37 o 
  -4   1  15        7.19        6.64      4.43 o 
  -3   1  15       42.89       44.80      9.53 o 
  -2   1  15       23.69       28.35      7.82 o 
  -1   1  15       15.14       32.11      8.07 o 
   0   1  15       10.43        7.56      4.65 o 
   1   1  15        9.23        7.34      4.29 o 
   2   1  15        1.81       -2.24      2.24 o 
   3   1  15       13.00       10.65      3.37 o 
   4   1  15       19.50       21.05      4.26 o 
   5   1  15        4.19        0.03      3.56 o 
  -4   2  15       12.64       12.10      3.89 o 
  -3   2  15       14.27       16.98      3.89 o 
  -2   2  15       19.60        8.40      6.92 o 
   0   2  15       24.23       19.02      5.41 o 
   1   2  15        0.90        4.87      4.06 o 
   2   2  15        5.02        5.21      4.17 o 
   3   2  15       35.61       39.36      4.56 o 
   4   2  15       91.24       96.64      6.97 o 
   5   2  15       22.51       38.01      5.97 o 
  -3   3  15        1.38       -3.11      3.11 o 
  -2   3  15      104.07      161.98     10.90 o 
  -1   3  15      138.55      154.33     11.04 o 
   0   3  15       29.59       22.66      5.86 o 
   1   3  15        6.97       -3.53      3.73 o 
   2   3  15        1.92       -0.20      4.03 o 
   3   3  15      120.70      111.33     10.11 o 
   4   3  15       29.35       28.86      4.98 o 
   5   3  15       70.01       67.27      7.05 o 
  -2   4  15        3.00        7.09      3.87 o 
  -1   4  15       12.84       17.03      6.30 o 
   0   4  15        0.51        6.16      4.79 o 
   1   4  15        0.82        9.13      5.21 o 
   2   4  15        0.01       -3.36      4.45 o 
   3   4  15        0.12       -1.68      5.18 o 
   4   4  15       10.22       17.45      7.12 o 
   5   4  15       42.98       41.46      9.30 o 
  -1   5  15       16.14       18.21      7.31 o 
   0   5  15        3.23        2.97      5.55 o 
   1   5  15       68.31       63.87      9.30 o 
   2   5  15       93.04       92.23     10.25 o 
   3   5  15       47.22       35.66      8.26 o 
   4   5  15       40.62       41.85      8.94 o 
   5   5  15       73.93       59.03     10.62 o 
   0   6  15        9.96        7.87      8.60 o 
   1   6  15       16.42       26.59      9.53 o 
   2   6  15       18.26       10.17      7.79 o 
   3   6  15        0.08        3.31      7.14 o 
   4   6  15        2.71        5.97      7.51 o 
  -1  -3  16        4.40       -0.90      5.57 o 
  -3  -2  16        0.97        3.75      7.26 o 
  -2  -2  16        1.97        4.43      5.55 o 
  -3  -1  16        1.06       17.01      7.65 o 
  -2  -1  16       14.86       13.42      7.00 o 
  -1  -1  16       71.38       98.11     11.21 o 
   0  -1  16       48.78       60.60      9.50 o 
  -3   0  16        2.25        5.86      7.17 o 
  -2   0  16        0.63       -0.64      6.08 o 
  -1   0  16       71.07       82.03     11.18 o 
   2   0  16       71.72       68.49      9.41 o 
   3   0  16        0.19        8.41      3.84 o 
  -3   1  16        0.27       -5.13      8.40 o 
  -2   1  16        2.63       -3.22      7.20 o 
  -1   1  16        2.39       12.86      7.37 o 
   1   1  16      191.53      184.34     11.21 o 
   2   1  16       29.99       29.98      9.01 o 
   3   1  16       27.40       27.99      4.96 o 
   4   1  16        0.79        7.72      4.90 o 
  -3   2  16       15.85       23.76      5.57 o 
  -2   2  16       87.68      110.46     13.73 o 
  -1   2  16       72.26       79.87     12.13 o 
   0   2  16        5.47       23.42      5.46 o 
   1   2  16        3.11        4.54      4.90 o 
   2   2  16        2.21       -4.12      4.12 o 
   3   2  16        6.11        7.17      3.54 o 
   4   2  16       13.54       10.74      5.16 o 
  -2   3  16        3.35        1.46      3.95 o 
  -1   3  16       13.03       15.49      4.06 o 
   0   3  16       36.17       33.73      6.92 o 
   1   3  16        8.70        5.66      5.43 o 
   2   3  16       17.52       11.46      6.05 o 
   3   3  16       83.53       79.14      9.83 o 
   4   3  16       50.15       38.65      5.94 o 
  -1   4  16       73.53       80.88     10.17 o 
   0   4  16       56.31       74.66      9.72 o 
   1   4  16       12.13        1.96      5.80 o 
   2   4  16        7.11       12.19      6.14 o 
   3   4  16       65.07       58.36      9.75 o 
   4   4  16      115.83      115.73     12.44 o 
   0   5  16        0.13        7.12      6.78 o 
   1   5  16        5.67       10.42      7.06 o 
   2   5  16        0.81        2.19      6.89 o 
   3   5  16        7.52       12.21      8.29 o 
  -2  -1  17        4.39        0.00      8.15 o 
  -1  -1  17        0.97       -6.33      6.33 o 
   0  -1  17        4.46        6.61      7.12 o 
  -2   0  17        2.77        8.63      8.77 o 
  -1   0  17       62.49       68.52     12.49 o 
   0   0  17      100.76      130.47     14.54 o 
   2   0  17        8.54        3.05      3.91 o 
  -2   1  17       11.87       24.91     11.40 o 
  -1   1  17       35.63       47.74     12.13 o 
   2   1  17        0.07        3.92      3.50 o 
  -1   2  17        0.19       -0.81      9.19 o 
   1   2  17       34.74       42.36      8.04 o 
   2   2  17       87.09       89.42     10.17 o 
   3   2  17        5.50       -0.31      6.81 o 
  -1   3  17       55.05       62.87     13.98 o 
   1   3  17        8.06        8.77      6.16 o 
   2   3  17        2.92        9.50      6.42 o 
   3   3  17       15.71       15.80      8.01 o 
   1   4  17        7.45        1.51      7.12 o 
   2   4  17        1.15       10.67      7.82 o 
                                                 
